# Supplementary material for: Cost sensitive hierarchical document classification to triage PubMed abstracts for manual curation
Source: BMC Bioinformatics. 2011 Dec 19;12:482. doi: 10.1186/1471-2105-12-482 (PMC3314711; doi:10.1186/1471-2105-12-482)
Supplement: Additional file 4 — Level 0 cross-validation dataset. The cross-validation dataset for Level 0 was used to develop a SVM training algorithm to build a set of models to automate the Level 0 decision. A human expert manually classified 89,884 abstracts retrieved from PubMed as "curatable" or "uncuratable." Of the 89,884 abstracts, 22,274 are curatable and 67,610 are uncuratable. Additional file 4 contains the PubMed Identification Numbers of the 89,884 abstracts and Level 0 categorizations. [file 1471-2105-12-482-S4.XLS]

## Sheet: Additional file 4
PubMed Identification Number	Level 0 Category
11012675	Uncuratable
16187089	Curatable
50635	Uncuratable
9328663	Uncuratable
7491813	Uncuratable
19150354	Uncuratable
2451516	Uncuratable
1370089	Uncuratable
64983	Uncuratable
17088354	Uncuratable
16153757	Uncuratable
9047234	Uncuratable
14592810	Uncuratable
1323730	Uncuratable
8234256	Uncuratable
15483462	Curatable
6191771	Uncuratable
18598764	Uncuratable
2448297	Uncuratable
11894998	Curatable
17333181	Uncuratable
18362136	Uncuratable
12406075	Uncuratable
2467204	Uncuratable
8065908	Uncuratable
2307518	Uncuratable
1915801	Uncuratable
9815761	Uncuratable
2414940	Uncuratable
8282201	Curatable
17928339	Curatable
2476570	Curatable
11753570	Uncuratable
8039294	Uncuratable
1487325	Curatable
9712750	Curatable
12450381	Uncuratable
11368007	Curatable
2681442	Uncuratable
16603616	Curatable
18796306	Uncuratable
2437118	Uncuratable
16978150	Uncuratable
2459246	Curatable
18086810	Uncuratable
77272	Uncuratable
15887189	Uncuratable
1688836	Uncuratable
11888682	Uncuratable
7534064	Uncuratable
8509408	Uncuratable
9018050	Curatable
3796625	Uncuratable
1323851	Curatable
14508490	Uncuratable
8254105	Curatable
9353028	Uncuratable
18077428	Uncuratable
17317718	Uncuratable
3206090	Uncuratable
6101243	Uncuratable
16116209	Uncuratable
7540104	Uncuratable
16331979	Uncuratable
17042973	Uncuratable
15885736	Curatable
1698804	Curatable
6190790	Uncuratable
2229177	Curatable
1424285	Uncuratable
17911472	Curatable
1379038	Curatable
10715514	Uncuratable
10502511	Curatable
8036161	Uncuratable
1100732	Curatable
8977174	Curatable
2666863	Uncuratable
6163084	Uncuratable
2414366	Curatable
3031645	Uncuratable
7629275	Uncuratable
15147451	Uncuratable
15283845	Uncuratable
7986332	Uncuratable
3110274	Uncuratable
1315309	Uncuratable
2136888	Uncuratable
10413211	Uncuratable
11812995	Curatable
2430018	Uncuratable
12781776	Curatable
15894613	Uncuratable
17033365	Uncuratable
8588685	Uncuratable
9558085	Uncuratable
9657448	Uncuratable
19039942	Uncuratable
18167142	Uncuratable
11297681	Curatable
2514351	Uncuratable
7680311	Curatable
7518172	Curatable
11447282	Uncuratable
11535526	Curatable
1284979	Uncuratable
12393606	Curatable
12875291	Curatable
7524207	Curatable
18502003	Uncuratable
283276	Uncuratable
14500681	Uncuratable
18432988	Uncuratable
17366045	Uncuratable
16456004	Curatable
16284725	Uncuratable
10073707	Uncuratable
16373331	Uncuratable
8906788	Curatable
63273	Uncuratable
17266280	Curatable
2096821	Uncuratable
14512528	Uncuratable
3284463	Uncuratable
3265504	Uncuratable
16336729	Uncuratable
16547258	Uncuratable
2106494	Uncuratable
11278441	Curatable
10997905	Uncuratable
6307763	Curatable
6185468	Uncuratable
12037599	Uncuratable
2602381	Uncuratable
7499830	Uncuratable
2530582	Uncuratable
8226794	Uncuratable
8805633	Curatable
10229184	Uncuratable
10344539	Uncuratable
8609406	Uncuratable
7690528	Uncuratable
12484753	Uncuratable
17541468	Uncuratable
7507126	Uncuratable
6169723	Uncuratable
18186809	Curatable
8132541	Uncuratable
10915851	Curatable
12374982	Uncuratable
17012876	Uncuratable
15789356	Curatable
16968658	Uncuratable
7684894	Uncuratable
12853390	Uncuratable
11301339	Uncuratable
15140888	Uncuratable
17785319	Uncuratable
2483053	Uncuratable
1699883	Uncuratable
8172905	Uncuratable
12384548	Uncuratable
7708718	Curatable
2920218	Uncuratable
2412336	Uncuratable
174531	Uncuratable
1452208	Uncuratable
16998911	Uncuratable
8382302	Uncuratable
2581140	Uncuratable
18314585	Uncuratable
15474978	Uncuratable
12682229	Uncuratable
2450455	Uncuratable
1688601	Uncuratable
8833908	Uncuratable
1635290	Curatable
6322146	Uncuratable
17728232	Curatable
9292779	Uncuratable
1712361	Uncuratable
19206245	Uncuratable
7399703	Uncuratable
7522167	Curatable
9015282	Uncuratable
6162800	Uncuratable
10494781	Uncuratable
2466675	Uncuratable
6156459	Uncuratable
11164488	Uncuratable
3086444	Uncuratable
15478564	Uncuratable
1325379	Uncuratable
15384078	Uncuratable
2480232	Curatable
1500064	Uncuratable
1395743	Uncuratable
2450158	Uncuratable
9047240	Uncuratable
11244028	Uncuratable
12077293	Curatable
10082676	Uncuratable
16428330	Uncuratable
15554922	Uncuratable
15564505	Curatable
53838	Uncuratable
8553558	Uncuratable
17949449	Curatable
16210599	Uncuratable
10669752	Uncuratable
10567387	Uncuratable
8135375	Uncuratable
8486926	Uncuratable
3550803	Uncuratable
11001402	Uncuratable
1719658	Uncuratable
16220325	Curatable
9151705	Curatable
18471944	Curatable
11101806	Uncuratable
12833568	Uncuratable
11425948	Uncuratable
1384036	Curatable
1382240	Uncuratable
14734151	Uncuratable
2382872	Uncuratable
2460089	Uncuratable
12435401	Uncuratable
8922356	Uncuratable
18432831	Uncuratable
15627214	Uncuratable
10556547	Uncuratable
9463401	Uncuratable
12057968	Uncuratable
7523290	Uncuratable
10779436	Curatable
16314421	Uncuratable
10882140	Curatable
6193236	Uncuratable
9027317	Curatable
19135115	Curatable
8113225	Uncuratable
9826697	Curatable
3989297	Uncuratable
18528571	Uncuratable
7514055	Uncuratable
1698274	Uncuratable
10633114	Uncuratable
18832454	Uncuratable
2424787	Uncuratable
9694353	Uncuratable
2838152	Uncuratable
14976596	Curatable
10227983	Uncuratable
8283027	Uncuratable
1706220	Uncuratable
15210788	Uncuratable
15755573	Curatable
12426563	Uncuratable
4138850	Uncuratable
1144453	Curatable
8640228	Uncuratable
2168974	Uncuratable
3955031	Uncuratable
1376542	Curatable
18566443	Curatable
2438413	Uncuratable
7529807	Uncuratable
8394709	Uncuratable
9722226	Uncuratable
8626615	Curatable
16510151	Uncuratable
11046006	Curatable
1700052	Uncuratable
18944954	Uncuratable
10741405	Uncuratable
7727458	Uncuratable
12438447	Uncuratable
7934841	Uncuratable
12764121	Uncuratable
11576442	Uncuratable
8126107	Uncuratable
15986288	Uncuratable
2474514	Curatable
12062474	Uncuratable
6085606	Uncuratable
9354472	Uncuratable
2985645	Uncuratable
66209	Uncuratable
10089104	Uncuratable
15270745	Uncuratable
10544132	Uncuratable
1711876	Uncuratable
18822440	Curatable
8874047	Uncuratable
2899978	Uncuratable
1080432	Uncuratable
16874487	Curatable
11804956	Uncuratable
62861	Uncuratable
15958076	Uncuratable
19022223	Curatable
15380103	Curatable
1718217	Uncuratable
9317122	Curatable
7954465	Uncuratable
12207157	Curatable
1726741	Uncuratable
93804	Uncuratable
6199405	Curatable
2447491	Uncuratable
15795243	Curatable
16370564	Uncuratable
15384411	Uncuratable
2411806	Uncuratable
6181364	Uncuratable
17709425	Curatable
8738190	Uncuratable
2384917	Uncuratable
6787167	Uncuratable
1681432	Uncuratable
8042230	Uncuratable
16412047	Uncuratable
17426361	Uncuratable
1386059	Uncuratable
93584	Uncuratable
2430136	Uncuratable
15563374	Curatable
15272406	Uncuratable
16567969	Uncuratable
10900354	Curatable
10925290	Curatable
16987058	Curatable
8805653	Uncuratable
453437	Uncuratable
16235096	Uncuratable
10515802	Uncuratable
12783216	Curatable
16723169	Uncuratable
18158966	Uncuratable
15494138	Uncuratable
9836366	Uncuratable
12388700	Uncuratable
2555150	Uncuratable
2463305	Curatable
18719915	Uncuratable
8320132	Uncuratable
8900953	Uncuratable
6193750	Uncuratable
15247267	Uncuratable
12900403	Uncuratable
65428	Uncuratable
16176267	Curatable
9108619	Uncuratable
56221	Uncuratable
6363537	Uncuratable
12366837	Uncuratable
7589070	Curatable
9395529	Uncuratable
17237992	Uncuratable
1692542	Curatable
1295336	Uncuratable
1693359	Curatable
12566411	Uncuratable
2424770	Curatable
1726462	Uncuratable
9756467	Uncuratable
9432977	Uncuratable
6189863	Uncuratable
1370708	Uncuratable
16714072	Uncuratable
10898216	Uncuratable
10456903	Curatable
8376838	Uncuratable
8087868	Curatable
12839958	Curatable
10441182	Uncuratable
6194209	Uncuratable
18424260	Uncuratable
9916723	Uncuratable
17092305	Uncuratable
6194752	Uncuratable
12154002	Uncuratable
6209275	Uncuratable
16566603	Curatable
1899049	Uncuratable
11728016	Uncuratable
1305405	Uncuratable
92976	Uncuratable
11591344	Curatable
1717839	Uncuratable
12426577	Uncuratable
1919296	Uncuratable
15099208	Curatable
15265952	Uncuratable
1384483	Curatable
11916171	Uncuratable
1654670	Uncuratable
1378930	Curatable
6376131	Uncuratable
12489801	Uncuratable
7473675	Curatable
15056384	Curatable
3343975	Uncuratable
2178052	Uncuratable
19155516	Curatable
6541526	Uncuratable
1540194	Uncuratable
12667207	Uncuratable
9080294	Uncuratable
1748809	Curatable
7473734	Curatable
11175903	Uncuratable
2434608	Uncuratable
6979603	Uncuratable
2459193	Curatable
2903123	Uncuratable
2453924	Curatable
12496410	Uncuratable
15545277	Uncuratable
18645896	Uncuratable
2107609	Uncuratable
9267410	Uncuratable
10411925	Curatable
7509670	Uncuratable
7365236	Uncuratable
18212082	Uncuratable
62022	Uncuratable
10453041	Curatable
10466811	Curatable
2114042	Curatable
17334785	Uncuratable
7686856	Curatable
7481562	Curatable
3914843	Uncuratable
9712075	Uncuratable
2411794	Uncuratable
1375127	Uncuratable
6179963	Uncuratable
11937556	Uncuratable
2408946	Uncuratable
11805085	Curatable
7595404	Curatable
10469234	Uncuratable
65762	Uncuratable
10816500	Uncuratable
10794434	Curatable
78955	Uncuratable
811681	Uncuratable
9114497	Uncuratable
16024649	Uncuratable
3343974	Uncuratable
8617312	Uncuratable
16203776	Uncuratable
2374545	Uncuratable
18615077	Curatable
15618169	Curatable
14585339	Uncuratable
10352305	Curatable
15383607	Uncuratable
6968335	Uncuratable
9081369	Curatable
2383061	Curatable
1696595	Uncuratable
8729671	Uncuratable
15662481	Uncuratable
11381078	Uncuratable
12869033	Curatable
15328298	Uncuratable
6175018	Uncuratable
3031174	Uncuratable
6204807	Uncuratable
15956355	Curatable
15946215	Curatable
12176801	Curatable
6747297	Uncuratable
3260539	Curatable
10190902	Curatable
7737690	Curatable
12902504	Uncuratable
6205984	Uncuratable
12721314	Uncuratable
2944616	Curatable
87490	Uncuratable
11122459	Uncuratable
15641059	Uncuratable
1383319	Curatable
17063124	Curatable
2458911	Uncuratable
7794819	Uncuratable
9145527	Uncuratable
75225	Curatable
3038734	Uncuratable
1458595	Uncuratable
7554446	Uncuratable
11237809	Uncuratable
7507597	Uncuratable
1372315	Uncuratable
2966155	Uncuratable
1362844	Curatable
15682385	Curatable
3133269	Uncuratable
9627003	Uncuratable
17371967	Uncuratable
16211515	Uncuratable
8415662	Uncuratable
7543907	Uncuratable
10570297	Uncuratable
9794374	Curatable
16525634	Uncuratable
15375609	Uncuratable
16760124	Uncuratable
6187818	Uncuratable
2412292	Uncuratable
11024006	Uncuratable
17485530	Uncuratable
10760797	Uncuratable
12447728	Uncuratable
1370348	Uncuratable
12556529	Uncuratable
8023553	Curatable
8940214	Uncuratable
18337837	Curatable
11406154	Uncuratable
2978235	Uncuratable
3443454	Uncuratable
3018920	Uncuratable
15154010	Uncuratable
8381541	Curatable
17335148	Uncuratable
7716885	Uncuratable
6156647	Uncuratable
14583091	Uncuratable
15769185	Curatable
15245438	Uncuratable
9354688	Uncuratable
8570642	Uncuratable
18598746	Uncuratable
7937888	Curatable
12707327	Curatable
6180976	Uncuratable
11929690	Curatable
65374	Uncuratable
12719601	Curatable
10708445	Uncuratable
8071358	Uncuratable
17012906	Uncuratable
17285630	Uncuratable
16368270	Curatable
9628729	Curatable
19268421	Curatable
6174524	Uncuratable
6431215	Uncuratable
53841	Uncuratable
11801627	Uncuratable
17995886	Uncuratable
1563356	Uncuratable
7679422	Curatable
9166469	Curatable
17439726	Curatable
1714931	Uncuratable
11860551	Uncuratable
6193618	Uncuratable
9834225	Curatable
12784383	Curatable
15481978	Uncuratable
9747888	Curatable
2421830	Curatable
93306	Uncuratable
1588042	Uncuratable
7685795	Curatable
9208133	Uncuratable
63519	Uncuratable
16675551	Uncuratable
7559511	Uncuratable
16266315	Curatable
1701028	Uncuratable
2466910	Uncuratable
17804572	Curatable
11027434	Uncuratable
15710404	Uncuratable
11841845	Uncuratable
12021335	Curatable
9279722	Uncuratable
11254651	Curatable
6207110	Uncuratable
15374777	Uncuratable
2437010	Curatable
17486086	Uncuratable
2062842	Curatable
7728775	Uncuratable
1378454	Uncuratable
3058739	Uncuratable
9459504	Uncuratable
15640805	Curatable
11543884	Uncuratable
3298440	Uncuratable
9500604	Uncuratable
18173363	Uncuratable
2483366	Curatable
7687611	Curatable
1472056	Uncuratable
1568485	Uncuratable
9609528	Curatable
2961492	Uncuratable
1708360	Curatable
9392303	Curatable
8266318	Uncuratable
9670932	Uncuratable
14724670	Uncuratable
9362523	Uncuratable
8477806	Curatable
15030132	Uncuratable
17011035	Curatable
8982604	Uncuratable
12426359	Uncuratable
17370997	Uncuratable
7941845	Uncuratable
15807844	Curatable
11961268	Curatable
7014219	Uncuratable
6805156	Uncuratable
2997336	Uncuratable
11908969	Uncuratable
11856463	Uncuratable
17166528	Uncuratable
15018653	Uncuratable
3921617	Uncuratable
17187753	Uncuratable
16751372	Uncuratable
7496145	Curatable
18846233	Curatable
11152503	Curatable
7931057	Uncuratable
12953975	Uncuratable
6202528	Uncuratable
14963486	Uncuratable
1693020	Uncuratable
8660935	Uncuratable
18161940	Uncuratable
8759741	Uncuratable
2442290	Curatable
11196163	Uncuratable
14656466	Uncuratable
17567158	Uncuratable
16839529	Uncuratable
15099753	Curatable
12807824	Curatable
11470776	Uncuratable
2786208	Uncuratable
2579940	Uncuratable
2580786	Uncuratable
2441016	Uncuratable
10344730	Uncuratable
9703319	Uncuratable
8095721	Uncuratable
2474456	Uncuratable
7769706	Uncuratable
9017866	Uncuratable
8096183	Uncuratable
7534484	Uncuratable
2537882	Uncuratable
6713420	Uncuratable
9271318	Curatable
10471407	Uncuratable
6234303	Uncuratable
10602051	Uncuratable
15777939	Curatable
19011730	Uncuratable
11406162	Uncuratable
2646397	Uncuratable
3106063	Uncuratable
6170311	Uncuratable
7877154	Curatable
13678524	Uncuratable
2493053	Uncuratable
55454	Uncuratable
3500112	Uncuratable
17914174	Uncuratable
9029777	Uncuratable
1850256	Uncuratable
10101836	Uncuratable
6241451	Uncuratable
7679281	Uncuratable
12566416	Curatable
8955169	Curatable
2633048	Uncuratable
315321	Uncuratable
10691981	Uncuratable
11597999	Uncuratable
6178951	Uncuratable
7534757	Uncuratable
2955415	Uncuratable
2450829	Uncuratable
1708257	Uncuratable
11063511	Uncuratable
16707012	Uncuratable
18026114	Uncuratable
11337475	Uncuratable
10026133	Uncuratable
11418307	Uncuratable
6205068	Uncuratable
7946386	Uncuratable
6805068	Uncuratable
1703411	Curatable
17502396	Curatable
8405426	Curatable
7534723	Uncuratable
1899104	Uncuratable
1380051	Curatable
8924505	Uncuratable
11251975	Uncuratable
8971095	Uncuratable
6855775	Uncuratable
1717511	Uncuratable
10605026	Uncuratable
1568399	Uncuratable
11095847	Uncuratable
7521214	Curatable
16019678	Curatable
7684473	Curatable
10447779	Uncuratable
18316223	Curatable
11970875	Uncuratable
8867999	Uncuratable
15725959	Uncuratable
2243109	Uncuratable
17174605	Curatable
54916	Uncuratable
8917707	Uncuratable
9064319	Curatable
1999352	Uncuratable
10873752	Curatable
9543081	Curatable
75845	Uncuratable
10706970	Curatable
16289440	Uncuratable
3982450	Uncuratable
12015815	Uncuratable
15203927	Uncuratable
1080285	Curatable
15494519	Curatable
9719100	Curatable
19366574	Uncuratable
15510226	Uncuratable
16217845	Uncuratable
15365776	Curatable
15946093	Uncuratable
6177821	Uncuratable
2038058	Curatable
2437472	Curatable
8005745	Curatable
14770175	Curatable
1090678	Uncuratable
9237566	Uncuratable
2975042	Uncuratable
1377884	Uncuratable
12198548	Uncuratable
6168701	Uncuratable
12447912	Uncuratable
8198203	Uncuratable
3034094	Uncuratable
15642139	Curatable
11782018	Curatable
8283041	Curatable
10691633	Curatable
9191821	Uncuratable
6198101	Uncuratable
2908839	Uncuratable
17589859	Uncuratable
8366857	Curatable
16176794	Uncuratable
3489001	Uncuratable
15193388	Curatable
7758109	Uncuratable
9393818	Uncuratable
9373327	Uncuratable
3286667	Uncuratable
8832728	Uncuratable
18780947	Uncuratable
9587053	Uncuratable
16270308	Curatable
1693145	Uncuratable
9759882	Curatable
2438130	Uncuratable
1719536	Curatable
70083	Uncuratable
9632616	Curatable
14688383	Uncuratable
12531649	Curatable
15900605	Curatable
2438191	Uncuratable
3932365	Uncuratable
7543545	Uncuratable
18945768	Curatable
6306571	Uncuratable
1691241	Uncuratable
15657145	Uncuratable
8872106	Uncuratable
11145726	Uncuratable
16738937	Uncuratable
1690429	Curatable
6204638	Uncuratable
7678105	Uncuratable
1885735	Curatable
8952964	Uncuratable
18175204	Uncuratable
12718537	Uncuratable
7696525	Uncuratable
2499494	Uncuratable
1360667	Uncuratable
18353510	Curatable
11518821	Uncuratable
9744744	Uncuratable
3263440	Uncuratable
13679386	Uncuratable
6185496	Uncuratable
11166859	Curatable
385806	Uncuratable
8543342	Uncuratable
2448620	Uncuratable
2694274	Uncuratable
6085822	Uncuratable
16859755	Uncuratable
8847521	Uncuratable
11602792	Curatable
1730254	Uncuratable
8814259	Curatable
7776959	Uncuratable
11079539	Curatable
18263654	Uncuratable
3088207	Uncuratable
6843553	Uncuratable
8229994	Uncuratable
7645302	Uncuratable
9560259	Uncuratable
59683	Uncuratable
12538723	Curatable
15762878	Curatable
15133506	Uncuratable
1769687	Uncuratable
8573078	Curatable
7435793	Uncuratable
8583237	Curatable
15967544	Uncuratable
3127202	Uncuratable
8814305	Curatable
9834062	Curatable
2431106	Uncuratable
12105832	Uncuratable
2443580	Uncuratable
9343224	Uncuratable
1706212	Uncuratable
15480164	Uncuratable
8555481	Uncuratable
18323652	Uncuratable
2440695	Uncuratable
17581004	Uncuratable
14715656	Uncuratable
11470146	Uncuratable
7299842	Uncuratable
16168449	Curatable
11403263	Uncuratable
16958043	Uncuratable
8991941	Uncuratable
83342	Uncuratable
1695326	Uncuratable
239067	Uncuratable
15868095	Curatable
14749478	Uncuratable
8695793	Curatable
14757364	Uncuratable
11958995	Uncuratable
17716684	Curatable
16758204	Curatable
18271915	Uncuratable
10764747	Uncuratable
6206657	Uncuratable
8490142	Uncuratable
17252586	Uncuratable
1280541	Uncuratable
2581852	Uncuratable
12474988	Uncuratable
11152523	Uncuratable
2832540	Uncuratable
3791690	Uncuratable
15096478	Curatable
9077559	Curatable
10383762	Curatable
18403190	Uncuratable
1713860	Uncuratable
1712855	Curatable
3059494	Uncuratable
7743663	Uncuratable
9376684	Curatable
11393242	Curatable
2467248	Curatable
177792	Uncuratable
9687987	Curatable
2355159	Uncuratable
14505091	Uncuratable
9209498	Curatable
9847417	Uncuratable
10863978	Uncuratable
7730609	Uncuratable
1378510	Uncuratable
15367636	Curatable
11258794	Uncuratable
11679239	Curatable
9286356	Uncuratable
60253	Uncuratable
11595295	Curatable
17287054	Curatable
1312803	Uncuratable
8163929	Curatable
11726138	Uncuratable
10570315	Uncuratable
19003320	Curatable
6362138	Uncuratable
6209588	Curatable
90648	Uncuratable
6164246	Uncuratable
17029591	Curatable
2436922	Uncuratable
2581941	Uncuratable
18541087	Uncuratable
9023415	Uncuratable
12559623	Curatable
10915849	Curatable
10684963	Uncuratable
11641259	Curatable
8269616	Uncuratable
7994033	Curatable
3264322	Curatable
12516769	Uncuratable
1953640	Uncuratable
6194244	Uncuratable
12526694	Uncuratable
7504327	Uncuratable
15314545	Curatable
17355321	Uncuratable
1797266	Uncuratable
17005666	Uncuratable
17054067	Uncuratable
12163908	Uncuratable
2581549	Uncuratable
16887973	Curatable
6854028	Uncuratable
11703667	Uncuratable
2451696	Curatable
8625913	Uncuratable
6181166	Uncuratable
12023959	Uncuratable
2306263	Uncuratable
7165720	Curatable
16103168	Curatable
6166707	Uncuratable
16513289	Uncuratable
10096425	Uncuratable
1698868	Uncuratable
12823123	Uncuratable
1722335	Curatable
8548560	Curatable
15116300	Uncuratable
19047627	Uncuratable
6359576	Uncuratable
2459047	Uncuratable
9820529	Uncuratable
16185891	Curatable
8294860	Curatable
17967427	Uncuratable
11137254	Curatable
6648524	Uncuratable
11994430	Uncuratable
11514091	Curatable
1352502	Uncuratable
18322201	Curatable
7556719	Uncuratable
18209030	Uncuratable
7615506	Uncuratable
16365599	Uncuratable
10411999	Uncuratable
8681643	Uncuratable
15862575	Uncuratable
11956249	Curatable
2045715	Uncuratable
12820350	Uncuratable
11006008	Uncuratable
1554706	Uncuratable
6204369	Uncuratable
1722495	Uncuratable
6177867	Uncuratable
2968011	Uncuratable
10998759	Uncuratable
3639289	Uncuratable
2409208	Uncuratable
92904	Uncuratable
15090789	Curatable
6169764	Curatable
9788355	Uncuratable
88489	Uncuratable
6124578	Uncuratable
8981922	Curatable
12135428	Uncuratable
9065461	Uncuratable
16086365	Uncuratable
10206697	Uncuratable
2423485	Uncuratable
19070878	Curatable
6182102	Uncuratable
3045947	Uncuratable
7053767	Uncuratable
8889264	Curatable
11966979	Uncuratable
2133428	Curatable
16567405	Curatable
18216104	Curatable
7586749	Uncuratable
1280492	Curatable
17481782	Uncuratable
2473118	Uncuratable
83332	Uncuratable
63525	Uncuratable
9012439	Curatable
15121311	Uncuratable
68920	Uncuratable
16615996	Curatable
8331723	Curatable
83525	Uncuratable
12062882	Curatable
10664845	Uncuratable
15240118	Curatable
2009645	Uncuratable
15010483	Uncuratable
7691367	Uncuratable
7505290	Curatable
18781468	Curatable
9886376	Uncuratable
2228964	Uncuratable
12672522	Uncuratable
7689820	Curatable
12706574	Uncuratable
8045586	Curatable
16002683	Uncuratable
8496682	Uncuratable
9052758	Uncuratable
16827895	Uncuratable
7501646	Uncuratable
17202219	Uncuratable
17071929	Uncuratable
8525637	Uncuratable
6197182	Uncuratable
1654561	Curatable
94287	Uncuratable
15034078	Uncuratable
7576561	Uncuratable
15944270	Uncuratable
15312677	Uncuratable
8130794	Curatable
8034987	Uncuratable
1946395	Uncuratable
2439124	Curatable
2435808	Uncuratable
2433837	Uncuratable
7694896	Uncuratable
8977328	Uncuratable
18228333	Uncuratable
11169964	Curatable
17321203	Curatable
10775621	Uncuratable
19109130	Uncuratable
7512529	Uncuratable
14530370	Uncuratable
18428506	Uncuratable
2477449	Uncuratable
15289355	Curatable
17277143	Curatable
15826953	Curatable
2947699	Uncuratable
1425913	Uncuratable
9826447	Uncuratable
313909	Curatable
2187198	Uncuratable
10624568	Uncuratable
2432081	Uncuratable
9094605	Curatable
8433982	Uncuratable
12590955	Uncuratable
2777409	Uncuratable
10975818	Uncuratable
7687239	Uncuratable
17935073	Curatable
12824301	Uncuratable
14740174	Curatable
16425257	Curatable
10535999	Uncuratable
6157611	Uncuratable
6984189	Uncuratable
2468529	Uncuratable
79605	Uncuratable
9224403	Curatable
12965908	Curatable
11145692	Curatable
6765521	Uncuratable
18565729	Curatable
9434121	Uncuratable
6168422	Curatable
11857412	Curatable
16844138	Curatable
2440089	Curatable
3418620	Uncuratable
8722576	Curatable
15059519	Uncuratable
15285728	Uncuratable
17018009	Curatable
2453314	Uncuratable
14568951	Uncuratable
1698930	Uncuratable
16043461	Curatable
2459227	Curatable
10581738	Uncuratable
16008567	Uncuratable
7507170	Curatable
10520252	Uncuratable
15128796	Uncuratable
9119014	Curatable
2167927	Uncuratable
52889	Uncuratable
15935876	Uncuratable
2447471	Uncuratable
95800	Uncuratable
11035230	Uncuratable
8383218	Uncuratable
16522365	Uncuratable
14735152	Uncuratable
7679744	Curatable
8604227	Uncuratable
16616188	Uncuratable
10051632	Curatable
6205017	Uncuratable
11113082	Uncuratable
1709692	Uncuratable
6204878	Uncuratable
15375543	Uncuratable
92510	Uncuratable
11359436	Curatable
15095403	Uncuratable
7519851	Curatable
16014538	Uncuratable
10196357	Curatable
7625840	Uncuratable
15110936	Uncuratable
2475626	Uncuratable
6968765	Uncuratable
2992769	Uncuratable
3553326	Uncuratable
10887205	Uncuratable
6205167	Uncuratable
10640759	Uncuratable
7556056	Uncuratable
7513001	Uncuratable
17169467	Uncuratable
9933447	Uncuratable
2454990	Curatable
17868947	Uncuratable
14739458	Curatable
1997178	Uncuratable
18635195	Uncuratable
9464528	Curatable
8671612	Uncuratable
1710580	Uncuratable
3582601	Uncuratable
15937353	Uncuratable
10225816	Uncuratable
2470439	Uncuratable
14769936	Uncuratable
10417143	Uncuratable
7534834	Uncuratable
11483278	Uncuratable
8064839	Uncuratable
10781856	Curatable
16622213	Uncuratable
8207714	Curatable
8443119	Curatable
7621591	Curatable
15016325	Uncuratable
14668790	Uncuratable
15389249	Uncuratable
2454311	Uncuratable
10975836	Curatable
942811	Uncuratable
4346976	Uncuratable
16153785	Uncuratable
9687476	Curatable
2441044	Uncuratable
16414071	Uncuratable
9223527	Uncuratable
9176710	Uncuratable
9748233	Uncuratable
10899880	Uncuratable
308090	Curatable
8406810	Uncuratable
2438368	Uncuratable
1602564	Uncuratable
16753065	Curatable
11591734	Uncuratable
11160209	Curatable
1832674	Uncuratable
11602789	Uncuratable
15944299	Uncuratable
6169618	Uncuratable
1026608	Uncuratable
7526492	Curatable
11726536	Curatable
10878332	Uncuratable
1373058	Curatable
7764245	Uncuratable
14505932	Curatable
11291423	Uncuratable
4129807	Uncuratable
14726960	Curatable
8940227	Uncuratable
4115955	Uncuratable
1970837	Uncuratable
15827162	Uncuratable
9877164	Uncuratable
6198392	Uncuratable
1696893	Uncuratable
12910265	Uncuratable
8617868	Uncuratable
7532785	Curatable
1377512	Uncuratable
11164911	Uncuratable
15785203	Curatable
2212671	Uncuratable
17084858	Curatable
1716807	Uncuratable
9002445	Curatable
2478122	Uncuratable
2521669	Uncuratable
8896417	Uncuratable
1384511	Uncuratable
16765373	Curatable
16754852	Uncuratable
11273882	Uncuratable
3460565	Uncuratable
7979579	Curatable
6199017	Uncuratable
6198433	Uncuratable
18295730	Uncuratable
18213361	Uncuratable
8022654	Uncuratable
11997472	Uncuratable
2446926	Uncuratable
186483	Uncuratable
12456592	Curatable
15581357	Uncuratable
11098055	Uncuratable
1939233	Uncuratable
14510716	Uncuratable
2396373	Uncuratable
17785786	Uncuratable
3516878	Uncuratable
17569819	Uncuratable
1377911	Curatable
9152371	Curatable
8727789	Uncuratable
1936501	Uncuratable
7522373	Uncuratable
15163751	Uncuratable
11829469	Curatable
1698402	Curatable
12464112	Uncuratable
3678557	Uncuratable
2474896	Uncuratable
2426104	Uncuratable
8111044	Uncuratable
14872486	Curatable
8556555	Uncuratable
15718290	Uncuratable
6183022	Uncuratable
8385886	Uncuratable
14966409	Curatable
10996219	Uncuratable
2925242	Uncuratable
1689854	Uncuratable
17219364	Uncuratable
9288781	Uncuratable
15161667	Uncuratable
8812707	Uncuratable
567152	Uncuratable
15336596	Uncuratable
2468506	Curatable
8037712	Uncuratable
10469033	Uncuratable
14625410	Uncuratable
15780738	Uncuratable
12403923	Curatable
8625970	Uncuratable
1541639	Uncuratable
2830576	Uncuratable
16928831	Uncuratable
9971792	Curatable
7680133	Uncuratable
2424979	Uncuratable
11080301	Uncuratable
8807815	Uncuratable
8352391	Uncuratable
1913823	Uncuratable
9420476	Uncuratable
3814123	Uncuratable
14960228	Uncuratable
18096277	Curatable
6205485	Uncuratable
1702818	Uncuratable
2659670	Uncuratable
17164345	Uncuratable
1800765	Uncuratable
8350066	Uncuratable
11414702	Curatable
2440038	Uncuratable
2457548	Uncuratable
8972487	Curatable
9515808	Uncuratable
2682104	Uncuratable
2520770	Curatable
19101023	Uncuratable
3804360	Curatable
16797206	Uncuratable
8376957	Curatable
1409586	Uncuratable
10823750	Curatable
16555617	Curatable
2422389	Uncuratable
7998956	Uncuratable
15557147	Uncuratable
7537491	Uncuratable
12573585	Uncuratable
12895231	Uncuratable
19000655	Curatable
8733028	Curatable
3502590	Curatable
16177064	Uncuratable
950181	Uncuratable
18397768	Curatable
12421304	Uncuratable
7796805	Uncuratable
7505154	Uncuratable
9824415	Uncuratable
2475283	Curatable
15260828	Uncuratable
9916747	Curatable
8643344	Uncuratable
16725110	Uncuratable
1717560	Uncuratable
9753347	Uncuratable
16914551	Uncuratable
11705846	Curatable
9630978	Uncuratable
15777927	Uncuratable
16325420	Uncuratable
7685967	Uncuratable
6176167	Uncuratable
84044	Uncuratable
11511311	Curatable
16919097	Uncuratable
15259482	Curatable
11270086	Uncuratable
9311912	Uncuratable
2119384	Uncuratable
15720563	Uncuratable
18560128	Curatable
6172392	Uncuratable
10556037	Curatable
19047169	Uncuratable
2479626	Uncuratable
8234291	Uncuratable
9291840	Curatable
11104579	Curatable
12886014	Uncuratable
3361136	Uncuratable
9460915	Uncuratable
1725289	Uncuratable
6167329	Uncuratable
7619405	Curatable
7543487	Uncuratable
8039910	Uncuratable
1303451	Curatable
9199964	Curatable
2475177	Uncuratable
9525774	Curatable
12717192	Uncuratable
2437023	Uncuratable
9842929	Curatable
2434163	Uncuratable
6089546	Uncuratable
1691059	Uncuratable
8810254	Curatable
1385317	Curatable
9305921	Uncuratable
10373373	Curatable
17498851	Uncuratable
8318453	Curatable
12084929	Curatable
16978434	Uncuratable
7525843	Uncuratable
16359700	Uncuratable
12060461	Curatable
84413	Uncuratable
10190113	Curatable
15663963	Curatable
6208403	Uncuratable
7835915	Uncuratable
10944432	Uncuratable
15183295	Uncuratable
9030871	Uncuratable
16671951	Uncuratable
2418327	Uncuratable
10510385	Curatable
16322397	Curatable
6804376	Uncuratable
16372382	Uncuratable
2140217	Uncuratable
4343971	Uncuratable
8391001	Uncuratable
7972088	Curatable
15238779	Curatable
7682339	Curatable
2265605	Curatable
2468715	Uncuratable
179451	Uncuratable
107242	Uncuratable
2974767	Curatable
12470952	Uncuratable
7685001	Uncuratable
2473130	Uncuratable
15182861	Uncuratable
1502197	Uncuratable
15137813	Uncuratable
9583997	Uncuratable
7391610	Uncuratable
7544643	Uncuratable
7688310	Uncuratable
11421902	Uncuratable
18336236	Uncuratable
1889460	Uncuratable
2478299	Curatable
16291653	Uncuratable
8555174	Curatable
2473022	Uncuratable
1833769	Uncuratable
17073735	Uncuratable
9041661	Uncuratable
1081729	Uncuratable
6172479	Curatable
11085234	Curatable
2930536	Uncuratable
11507099	Uncuratable
8258331	Uncuratable
12874212	Curatable
9222282	Uncuratable
18381454	Uncuratable
9589573	Uncuratable
11792422	Curatable
1420183	Uncuratable
16033609	Curatable
2153188	Uncuratable
17306205	Uncuratable
1538751	Uncuratable
3377660	Uncuratable
3298442	Uncuratable
6199888	Uncuratable
3259201	Uncuratable
15925544	Uncuratable
18982061	Curatable
8006581	Curatable
8120389	Curatable
2066397	Uncuratable
8257479	Uncuratable
19032222	Curatable
9177216	Uncuratable
10602000	Uncuratable
9012675	Uncuratable
11127582	Uncuratable
3263919	Uncuratable
7693478	Curatable
11385610	Curatable
11485739	Uncuratable
6184037	Uncuratable
8221676	Uncuratable
3335777	Uncuratable
2431729	Uncuratable
1512550	Uncuratable
59944	Curatable
9348535	Uncuratable
9257833	Uncuratable
7772023	Uncuratable
8759760	Uncuratable
10049940	Curatable
6083870	Uncuratable
10627517	Uncuratable
11242053	Uncuratable
11937529	Uncuratable
11801641	Uncuratable
16202669	Uncuratable
8973629	Curatable
19233446	Uncuratable
9021966	Curatable
14555509	Curatable
2449122	Uncuratable
2967247	Uncuratable
8641796	Uncuratable
15927531	Uncuratable
9869089	Curatable
7815551	Uncuratable
1078835	Uncuratable
15981215	Uncuratable
15123444	Uncuratable
17947538	Uncuratable
15785076	Uncuratable
6159450	Uncuratable
354691	Uncuratable
9017441	Uncuratable
6420465	Uncuratable
16531413	Uncuratable
17468101	Uncuratable
8733918	Uncuratable
1931943	Uncuratable
1384687	Uncuratable
105755	Uncuratable
12757626	Uncuratable
18307322	Uncuratable
12128053	Uncuratable
10747894	Uncuratable
2777338	Uncuratable
17576097	Uncuratable
10318936	Uncuratable
50291	Uncuratable
8168481	Uncuratable
7691164	Curatable
1552195	Uncuratable
7520084	Curatable
10496917	Uncuratable
7590966	Uncuratable
1833316	Uncuratable
6826210	Uncuratable
3032235	Uncuratable
7522126	Curatable
1698015	Uncuratable
8982118	Curatable
7526304	Uncuratable
12756062	Uncuratable
7849071	Uncuratable
2439319	Uncuratable
10816104	Uncuratable
1357526	Uncuratable
9237811	Uncuratable
9255792	Uncuratable
2476459	Uncuratable
15205352	Uncuratable
19003207	Uncuratable
10911718	Curatable
2478617	Uncuratable
15569618	Uncuratable
8510754	Uncuratable
11782963	Uncuratable
8958064	Uncuratable
11911594	Uncuratable
2955723	Uncuratable
3816758	Curatable
11502176	Uncuratable
9182872	Uncuratable
11162891	Uncuratable
15302165	Uncuratable
1701949	Curatable
7722298	Uncuratable
12574391	Uncuratable
1984447	Curatable
7754235	Uncuratable
10820375	Uncuratable
8485556	Uncuratable
7625653	Curatable
7781748	Uncuratable
19279440	Curatable
12191516	Uncuratable
2443287	Uncuratable
6195285	Uncuratable
7544793	Uncuratable
10384115	Uncuratable
3551073	Curatable
10662687	Uncuratable
7694588	Curatable
2475476	Uncuratable
18292507	Uncuratable
9620597	Uncuratable
16424178	Uncuratable
1338275	Uncuratable
7691992	Uncuratable
15059144	Uncuratable
8116194	Uncuratable
11591742	Uncuratable
6214586	Uncuratable
2455729	Uncuratable
7525339	Uncuratable
1098000	Uncuratable
9300675	Uncuratable
7592766	Uncuratable
1850917	Uncuratable
11698694	Uncuratable
9759876	Uncuratable
6199215	Curatable
7909159	Uncuratable
8318562	Uncuratable
12566830	Curatable
11842303	Uncuratable
6161156	Uncuratable
18162172	Uncuratable
18549802	Curatable
10217578	Curatable
10623544	Uncuratable
11967129	Uncuratable
10670701	Uncuratable
18645766	Uncuratable
10931138	Curatable
16761310	Uncuratable
9096958	Curatable
6207424	Uncuratable
16867568	Uncuratable
9095506	Uncuratable
80382	Uncuratable
15564494	Uncuratable
12061974	Uncuratable
6600257	Uncuratable
3208135	Uncuratable
3365377	Uncuratable
9918780	Uncuratable
10231092	Uncuratable
11561729	Uncuratable
2483955	Uncuratable
9444978	Curatable
8552713	Uncuratable
14504272	Curatable
1376719	Uncuratable
7519647	Curatable
11489284	Uncuratable
1281925	Uncuratable
2408456	Uncuratable
2833606	Uncuratable
10482836	Uncuratable
6576727	Uncuratable
9790934	Uncuratable
18162345	Uncuratable
3779713	Uncuratable
15238083	Uncuratable
16930722	Uncuratable
19094453	Uncuratable
11182496	Uncuratable
10430945	Uncuratable
7586738	Uncuratable
10066825	Uncuratable
9526841	Uncuratable
7682630	Curatable
1377612	Uncuratable
11427556	Uncuratable
6561137	Uncuratable
12970876	Curatable
3495805	Uncuratable
11359806	Uncuratable
16079912	Curatable
7577805	Curatable
14757212	Uncuratable
9492175	Uncuratable
11884557	Uncuratable
10913631	Uncuratable
12055272	Uncuratable
1698275	Curatable
7685076	Curatable
3608156	Uncuratable
8798979	Curatable
11856306	Uncuratable
1877884	Uncuratable
11306699	Uncuratable
2783712	Uncuratable
6157462	Uncuratable
12639484	Uncuratable
3768906	Uncuratable
16612599	Curatable
18693551	Uncuratable
11925610	Uncuratable
11044106	Uncuratable
12545550	Uncuratable
12605692	Uncuratable
9257826	Uncuratable
11682199	Uncuratable
8622912	Uncuratable
7685305	Uncuratable
2575138	Uncuratable
8866053	Uncuratable
71274	Uncuratable
17142321	Uncuratable
2011126	Uncuratable
9801347	Uncuratable
10049946	Uncuratable
12910246	Uncuratable
2497175	Curatable
3192387	Uncuratable
7728744	Uncuratable
3150023	Uncuratable
18394705	Uncuratable
6184414	Uncuratable
9367584	Uncuratable
8205561	Uncuratable
82539	Uncuratable
11940078	Uncuratable
12663683	Curatable
12694540	Curatable
12628223	Uncuratable
11428193	Uncuratable
6238896	Uncuratable
6203918	Uncuratable
9419453	Uncuratable
17404304	Uncuratable
12646635	Curatable
2428743	Uncuratable
3913611	Uncuratable
2463970	Uncuratable
8831754	Curatable
7512103	Curatable
1564325	Uncuratable
2492821	Uncuratable
9831038	Curatable
8529225	Curatable
7539554	Uncuratable
7429601	Uncuratable
14575146	Curatable
2469760	Curatable
9862691	Uncuratable
6448748	Uncuratable
15880452	Curatable
18811696	Uncuratable
6199430	Uncuratable
10092651	Uncuratable
2365735	Uncuratable
16046128	Curatable
6187941	Uncuratable
12391173	Uncuratable
12805446	Uncuratable
16945152	Uncuratable
16333346	Uncuratable
4113870	Uncuratable
18204277	Curatable
12065497	Uncuratable
16510109	Uncuratable
2825179	Uncuratable
2410777	Uncuratable
2556844	Uncuratable
6757272	Uncuratable
9292892	Curatable
15312135	Uncuratable
1489899	Uncuratable
1679016	Uncuratable
9856810	Curatable
1372557	Uncuratable
8245441	Curatable
11886804	Uncuratable
10417672	Uncuratable
6206837	Uncuratable
10916757	Uncuratable
6185829	Uncuratable
1922338	Curatable
7512375	Curatable
11451178	Curatable
7679647	Curatable
8406844	Uncuratable
9247888	Uncuratable
11753617	Uncuratable
18556038	Curatable
7531419	Curatable
14680507	Uncuratable
11193738	Curatable
2929627	Uncuratable
1218086	Curatable
12218121	Curatable
15713105	Uncuratable
10230631	Uncuratable
19134004	Curatable
14770274	Uncuratable
18220528	Curatable
12515497	Uncuratable
8460145	Uncuratable
2572330	Uncuratable
10963365	Curatable
10573163	Curatable
7490744	Curatable
18552406	Uncuratable
9512460	Curatable
6504050	Curatable
8150372	Uncuratable
16411770	Uncuratable
6177684	Uncuratable
7504858	Curatable
15294004	Curatable
2647893	Curatable
8454302	Uncuratable
7531275	Uncuratable
9656391	Uncuratable
6155271	Uncuratable
2864836	Uncuratable
15781464	Curatable
14684153	Uncuratable
15331739	Curatable
1634878	Uncuratable
3497338	Curatable
11717199	Uncuratable
1584783	Curatable
2443997	Uncuratable
7543897	Curatable
12186901	Uncuratable
9244380	Uncuratable
8896216	Uncuratable
1675938	Curatable
17894440	Uncuratable
15845506	Uncuratable
9708408	Curatable
10940913	Curatable
56006	Uncuratable
6745277	Curatable
15908057	Curatable
12916706	Curatable
46905	Uncuratable
2014246	Curatable
10515598	Curatable
8710085	Curatable
18455963	Uncuratable
7507896	Uncuratable
8811651	Uncuratable
15575958	Uncuratable
16163376	Uncuratable
6953687	Uncuratable
2913133	Uncuratable
8599222	Uncuratable
7642260	Uncuratable
8434932	Uncuratable
15945924	Uncuratable
9261451	Uncuratable
2480390	Uncuratable
56066	Uncuratable
2416113	Uncuratable
8095858	Uncuratable
11748663	Uncuratable
16534499	Uncuratable
8578799	Curatable
75855	Uncuratable
18606632	Curatable
7536108	Curatable
2319942	Uncuratable
15150267	Curatable
1707925	Uncuratable
3655369	Uncuratable
12566421	Curatable
7534413	Uncuratable
12230919	Uncuratable
11466400	Curatable
12149227	Uncuratable
1654451	Uncuratable
16476052	Uncuratable
17697703	Curatable
6160775	Uncuratable
15104676	Curatable
1643094	Uncuratable
12706688	Uncuratable
6685013	Curatable
9523006	Uncuratable
10661408	Curatable
3654829	Uncuratable
10202004	Uncuratable
12819072	Uncuratable
2337631	Uncuratable
2666233	Uncuratable
6191329	Curatable
7520098	Curatable
9187364	Uncuratable
8258335	Uncuratable
17221129	Uncuratable
2428780	Uncuratable
19050296	Curatable
10384091	Uncuratable
7692674	Uncuratable
17440051	Curatable
2437183	Uncuratable
8793255	Uncuratable
9605335	Curatable
1515070	Uncuratable
2466560	Uncuratable
11522345	Curatable
2902011	Uncuratable
2229341	Uncuratable
9455491	Curatable
489960	Uncuratable
11157872	Uncuratable
8543840	Curatable
2448587	Uncuratable
2414367	Uncuratable
2471746	Uncuratable
7527747	Curatable
83016	Uncuratable
8104894	Uncuratable
18020577	Uncuratable
2579648	Curatable
17492596	Curatable
15491794	Uncuratable
14634108	Curatable
12831775	Uncuratable
15172451	Curatable
2112046	Uncuratable
1459408	Uncuratable
11858861	Uncuratable
11937542	Uncuratable
16098637	Uncuratable
2419488	Curatable
11836009	Uncuratable
17589295	Uncuratable
6184422	Uncuratable
1422211	Uncuratable
10700238	Curatable
53904	Uncuratable
18955169	Uncuratable
7693460	Curatable
15582691	Uncuratable
7525573	Curatable
2545815	Uncuratable
9276520	Curatable
15820153	Curatable
19025632	Curatable
2926082	Uncuratable
2459211	Curatable
18950644	Uncuratable
9058731	Uncuratable
9229019	Curatable
3257757	Uncuratable
9177275	Uncuratable
16083868	Uncuratable
4143456	Uncuratable
8783147	Curatable
2415613	Curatable
7541844	Uncuratable
7535132	Curatable
1709671	Uncuratable
9606985	Uncuratable
17182016	Uncuratable
16793138	Uncuratable
6100045	Uncuratable
15778355	Uncuratable
6176678	Curatable
10684265	Uncuratable
7582905	Uncuratable
14522014	Uncuratable
1371485	Uncuratable
2413349	Uncuratable
6206656	Uncuratable
2485085	Curatable
6202779	Uncuratable
1665321	Uncuratable
14962289	Uncuratable
17259543	Uncuratable
2442138	Uncuratable
10049335	Uncuratable
12960169	Curatable
6309179	Uncuratable
63197	Uncuratable
1281636	Curatable
12702515	Curatable
11606745	Curatable
2051021	Uncuratable
6185639	Uncuratable
8384628	Uncuratable
16709410	Uncuratable
12662360	Uncuratable
16473368	Uncuratable
17870052	Uncuratable
63222	Uncuratable
17109472	Uncuratable
2140339	Curatable
9181647	Uncuratable
11087093	Uncuratable
3002460	Uncuratable
84053	Uncuratable
11812154	Curatable
1404359	Curatable
1769742	Uncuratable
15311276	Curatable
6967940	Curatable
9780330	Uncuratable
8212194	Uncuratable
7594589	Curatable
11852073	Uncuratable
18852143	Uncuratable
2558091	Uncuratable
15479463	Curatable
[truncated: 63,536 more rows]
