# Supplementary material for: Cost sensitive hierarchical document classification to triage PubMed abstracts for manual curation
Source: BMC Bioinformatics. 2011 Dec 19;12:482. doi: 10.1186/1471-2105-12-482 (PMC3314711; doi:10.1186/1471-2105-12-482)
Supplement: Additional file 5 — Levels 1-3 cross-validation dataset. The cross-validation dataset for Levels 1-3 was used to build SVM classifiers to automate the assignment of Level 1-3 categories to curatable references. Additional file 5 contains the PubMed Identification Numbers and Level 1-3 categorizations for the 22,833 curatable abstracts manually assigned Level 1-3 categories by a human expert. [file 1471-2105-12-482-S5.XLS]

## Sheet: Additional file 5
PubMed Identification Number	Level 1 Category	Level 2 Category	Level 3 Category
2453917	Allergy	Eukaryota (Non-Plant)	BIRDS
8889264	Allergy	Eukaryota (Non-Plant)	BIRDS
1699119	Allergy	Eukaryota (Non-Plant)	BIRDS
17573723	Allergy	Eukaryota (Non-Plant)	BIRDS
17236828	Allergy	Eukaryota (Non-Plant)	BIRDS
7522686	Allergy	Eukaryota (Non-Plant)	BIRDS
14600204	Allergy	Eukaryota (Non-Plant)	BIRDS
12593859	Allergy	Eukaryota (Non-Plant)	BIRDS
12190663	Allergy	Eukaryota (Non-Plant)	BIRDS
11944924	Allergy	Eukaryota (Non-Plant)	BIRDS
11422162	Allergy	Eukaryota (Non-Plant)	BIRDS
16047710	Allergy	Eukaryota (Non-Plant)	BIRDS
9257870	Allergy	Eukaryota (Non-Plant)	BIRDS
9875231	Allergy	Eukaryota (Non-Plant)	BIRDS
7950407	Allergy	Eukaryota (Non-Plant)	BIRDS
15710415	Allergy	Eukaryota (Non-Plant)	DER
7694088	Allergy	Eukaryota (Non-Plant)	DER
7679663	Allergy	Eukaryota (Non-Plant)	DER
10520087	Allergy	Eukaryota (Non-Plant)	DER
1940366	Allergy	Eukaryota (Non-Plant)	DER
1861074	Allergy	Eukaryota (Non-Plant)	DER
1720504	Allergy	Eukaryota (Non-Plant)	DER
1656880	Allergy	Eukaryota (Non-Plant)	DER
1385507	Allergy	Eukaryota (Non-Plant)	DER
1376413	Allergy	Eukaryota (Non-Plant)	DER
1371823	Allergy	Eukaryota (Non-Plant)	DER
1371821	Allergy	Eukaryota (Non-Plant)	DER
1370514	Allergy	Eukaryota (Non-Plant)	DER
7530688	Allergy	Eukaryota (Non-Plant)	DER
7525459	Allergy	Eukaryota (Non-Plant)	DER
7521892	Allergy	Eukaryota (Non-Plant)	DER
7521142	Allergy	Eukaryota (Non-Plant)	DER
7512103	Allergy	Eukaryota (Non-Plant)	DER
7514196	Allergy	Eukaryota (Non-Plant)	DER
7510559	Allergy	Eukaryota (Non-Plant)	DER
7508743	Allergy	Eukaryota (Non-Plant)	DER
7490115	Allergy	Eukaryota (Non-Plant)	DER
18184590	Allergy	Eukaryota (Non-Plant)	DER
11581167	Allergy	Eukaryota (Non-Plant)	DER
12373270	Allergy	Eukaryota (Non-Plant)	DER
11134039	Allergy	Eukaryota (Non-Plant)	DER
11027456	Allergy	Eukaryota (Non-Plant)	DER
16801138	Allergy	Eukaryota (Non-Plant)	DER
12516566	Allergy	Eukaryota (Non-Plant)	DER
12270124	Allergy	Eukaryota (Non-Plant)	DER
12193711	Allergy	Eukaryota (Non-Plant)	DER
12190660	Allergy	Eukaryota (Non-Plant)	DER
12047443	Allergy	Eukaryota (Non-Plant)	DER
11842304	Allergy	Eukaryota (Non-Plant)	DER
11737040	Allergy	Eukaryota (Non-Plant)	DER
11488667	Allergy	Eukaryota (Non-Plant)	DER
11468004	Allergy	Eukaryota (Non-Plant)	DER
11398075	Allergy	Eukaryota (Non-Plant)	DER
11398074	Allergy	Eukaryota (Non-Plant)	DER
17964653	Allergy	Eukaryota (Non-Plant)	DER
16233305	Allergy	Eukaryota (Non-Plant)	DER
12784609	Allergy	Eukaryota (Non-Plant)	DER
16008685	Allergy	Eukaryota (Non-Plant)	DER
15932384	Allergy	Eukaryota (Non-Plant)	DER
15871444	Allergy	Eukaryota (Non-Plant)	DER
10789682	Allergy	Eukaryota (Non-Plant)	DER
10726728	Allergy	Eukaryota (Non-Plant)	DER
10698308	Allergy	Eukaryota (Non-Plant)	DER
10602052	Allergy	Eukaryota (Non-Plant)	DER
10507224	Allergy	Eukaryota (Non-Plant)	DER
10590258	Allergy	Eukaryota (Non-Plant)	DER
9040009	Allergy	Eukaryota (Non-Plant)	DER
9534915	Allergy	Eukaryota (Non-Plant)	DER
9414139	Allergy	Eukaryota (Non-Plant)	DER
9378997	Allergy	Eukaryota (Non-Plant)	DER
9291282	Allergy	Eukaryota (Non-Plant)	DER
9224967	Allergy	Eukaryota (Non-Plant)	DER
9179436	Allergy	Eukaryota (Non-Plant)	DER
10369420	Allergy	Eukaryota (Non-Plant)	DER
10224357	Allergy	Eukaryota (Non-Plant)	DER
9973397	Allergy	Eukaryota (Non-Plant)	DER
9831803	Allergy	Eukaryota (Non-Plant)	DER
9751846	Allergy	Eukaryota (Non-Plant)	DER
9678841	Allergy	Eukaryota (Non-Plant)	DER
8789541	Allergy	Eukaryota (Non-Plant)	DER
8757954	Allergy	Eukaryota (Non-Plant)	DER
8757342	Allergy	Eukaryota (Non-Plant)	DER
8721525	Allergy	Eukaryota (Non-Plant)	DER
8630893	Allergy	Eukaryota (Non-Plant)	DER
8544851	Allergy	Eukaryota (Non-Plant)	DER
8228823	Allergy	Eukaryota (Non-Plant)	DER
8335846	Allergy	Eukaryota (Non-Plant)	DER
7688399	Allergy	Eukaryota (Non-Plant)	DER
18684949	Allergy	Eukaryota (Non-Plant)	DER
18572230	Allergy	Eukaryota (Non-Plant)	DER
19152967	Allergy	Eukaryota (Non-Plant)	DER
9453642	Allergy	Eukaryota (Non-Plant)	FUN
1383191	Allergy	Eukaryota (Non-Plant)	FUN
1283364	Allergy	Eukaryota (Non-Plant)	FUN
11182422	Allergy	Eukaryota (Non-Plant)	FUN
11035075	Allergy	Eukaryota (Non-Plant)	FUN
15013973	Allergy	Eukaryota (Non-Plant)	FUN
14976389	Allergy	Eukaryota (Non-Plant)	FUN
11080711	Allergy	Eukaryota (Non-Plant)	FUN
11069576	Allergy	Eukaryota (Non-Plant)	FUN
7580290	Allergy	Eukaryota (Non-Plant)	FUN
7544233	Allergy	Eukaryota (Non-Plant)	FUN
7540499	Allergy	Eukaryota (Non-Plant)	FUN
12668200	Allergy	Eukaryota (Non-Plant)	FUN
12391230	Allergy	Eukaryota (Non-Plant)	FUN
12173308	Allergy	Eukaryota (Non-Plant)	FUN
11994105	Allergy	Eukaryota (Non-Plant)	FUN
11964171	Allergy	Eukaryota (Non-Plant)	FUN
11876740	Allergy	Eukaryota (Non-Plant)	FUN
11513548	Allergy	Eukaryota (Non-Plant)	FUN
16335802	Allergy	Eukaryota (Non-Plant)	FUN
16088208	Allergy	Eukaryota (Non-Plant)	FUN
18005260	Allergy	Eukaryota (Non-Plant)	FUN
10772962	Allergy	Eukaryota (Non-Plant)	FUN
10694469	Allergy	Eukaryota (Non-Plant)	FUN
10677362	Allergy	Eukaryota (Non-Plant)	FUN
10225885	Allergy	Eukaryota (Non-Plant)	FUN
9864052	Allergy	Eukaryota (Non-Plant)	FUN
8809131	Allergy	Eukaryota (Non-Plant)	FUN
8636413	Allergy	Eukaryota (Non-Plant)	FUN
15663570	Allergy	Eukaryota (Non-Plant)	FUN
15654824	Allergy	Eukaryota (Non-Plant)	FUN
15138181	Allergy	Eukaryota (Non-Plant)	FUN
17284929	Allergy	Eukaryota (Non-Plant)	FUN
15467371	Allergy	Eukaryota (Non-Plant)	FUN
18760997	Allergy	Eukaryota (Non-Plant)	FUN
10082167	Allergy	Eukaryota (Non-Plant)	FUN
15696088	Allergy	Eukaryota (Non-Plant)	INS
7693094	Allergy	Eukaryota (Non-Plant)	INS
7691164	Allergy	Eukaryota (Non-Plant)	INS
7682244	Allergy	Eukaryota (Non-Plant)	INS
2425431	Allergy	Eukaryota (Non-Plant)	INS
9604295	Allergy	Eukaryota (Non-Plant)	INS
1707915	Allergy	Eukaryota (Non-Plant)	INS
1378459	Allergy	Eukaryota (Non-Plant)	INS
11167371	Allergy	Eukaryota (Non-Plant)	INS
1376112	Allergy	Eukaryota (Non-Plant)	INS
8744984	Allergy	Eukaryota (Non-Plant)	INS
19056737	Allergy	Eukaryota (Non-Plant)	INS
7511819	Allergy	Eukaryota (Non-Plant)	INS
8027544	Allergy	Eukaryota (Non-Plant)	INS
7508264	Allergy	Eukaryota (Non-Plant)	INS
7517969	Allergy	Eukaryota (Non-Plant)	INS
15033940	Allergy	Eukaryota (Non-Plant)	INS
10852381	Allergy	Eukaryota (Non-Plant)	INS
7538490	Allergy	Eukaryota (Non-Plant)	INS
16759988	Allergy	Eukaryota (Non-Plant)	INS
14510715	Allergy	Eukaryota (Non-Plant)	INS
12738370	Allergy	Eukaryota (Non-Plant)	INS
12516563	Allergy	Eukaryota (Non-Plant)	INS
12413697	Allergy	Eukaryota (Non-Plant)	INS
17029591	Allergy	Eukaryota (Non-Plant)	INS
15891128	Allergy	Eukaryota (Non-Plant)	INS
15784117	Allergy	Eukaryota (Non-Plant)	INS
10706708	Allergy	Eukaryota (Non-Plant)	INS
10421789	Allergy	Eukaryota (Non-Plant)	INS
9066507	Allergy	Eukaryota (Non-Plant)	INS
8833918	Allergy	Eukaryota (Non-Plant)	INS
8828537	Allergy	Eukaryota (Non-Plant)	INS
9648701	Allergy	Eukaryota (Non-Plant)	INS
9541587	Allergy	Eukaryota (Non-Plant)	INS
9525458	Allergy	Eukaryota (Non-Plant)	INS
9376132	Allergy	Eukaryota (Non-Plant)	INS
9257793	Allergy	Eukaryota (Non-Plant)	INS
9155830	Allergy	Eukaryota (Non-Plant)	INS
10221434	Allergy	Eukaryota (Non-Plant)	INS
10202349	Allergy	Eukaryota (Non-Plant)	INS
9973449	Allergy	Eukaryota (Non-Plant)	INS
9678833	Allergy	Eukaryota (Non-Plant)	INS
8189069	Allergy	Eukaryota (Non-Plant)	INS
7875217	Allergy	Eukaryota (Non-Plant)	INS
15459335	Allergy	Eukaryota (Non-Plant)	INS
7681691	Allergy	Eukaryota (Non-Plant)	INS
7688779	Allergy	Eukaryota (Non-Plant)	INS
15358646	Allergy	Eukaryota (Non-Plant)	INS
18761353	Allergy	Eukaryota (Non-Plant)	INS
19290089	Allergy	Eukaryota (Non-Plant)	INS
19285013	Allergy	Eukaryota (Non-Plant)	INS
19127330	Allergy	Eukaryota (Non-Plant)	INS
18519566	Allergy	Eukaryota (Non-Plant)	INS
1640019	Allergy	Eukaryota (Non-Plant)	MAM
7179722	Allergy	Eukaryota (Non-Plant)	MAM
10457108	Allergy	Eukaryota (Non-Plant)	MAM
9600504	Allergy	Eukaryota (Non-Plant)	MAM
9438477	Allergy	Eukaryota (Non-Plant)	MAM
1720415	Allergy	Eukaryota (Non-Plant)	MAM
1696355	Allergy	Eukaryota (Non-Plant)	MAM
1282843	Allergy	Eukaryota (Non-Plant)	MAM
11174208	Allergy	Eukaryota (Non-Plant)	MAM
18186809	Allergy	Eukaryota (Non-Plant)	MAM
7526967	Allergy	Eukaryota (Non-Plant)	MAM
7693669	Allergy	Eukaryota (Non-Plant)	MAM
7518714	Allergy	Eukaryota (Non-Plant)	MAM
7508463	Allergy	Eukaryota (Non-Plant)	MAM
11031337	Allergy	Eukaryota (Non-Plant)	MAM
11002129	Allergy	Eukaryota (Non-Plant)	MAM
16499640	Allergy	Eukaryota (Non-Plant)	MAM
14602621	Allergy	Eukaryota (Non-Plant)	MAM
12897753	Allergy	Eukaryota (Non-Plant)	MAM
12373276	Allergy	Eukaryota (Non-Plant)	MAM
12373003	Allergy	Eukaryota (Non-Plant)	MAM
12170271	Allergy	Eukaryota (Non-Plant)	MAM
12114041	Allergy	Eukaryota (Non-Plant)	MAM
11994103	Allergy	Eukaryota (Non-Plant)	MAM
11750046	Allergy	Eukaryota (Non-Plant)	MAM
11752875	Allergy	Eukaryota (Non-Plant)	MAM
11729348	Allergy	Eukaryota (Non-Plant)	MAM
11678861	Allergy	Eukaryota (Non-Plant)	MAM
11641607	Allergy	Eukaryota (Non-Plant)	MAM
11544452	Allergy	Eukaryota (Non-Plant)	MAM
11529896	Allergy	Eukaryota (Non-Plant)	MAM
11468005	Allergy	Eukaryota (Non-Plant)	MAM
17233739	Allergy	Eukaryota (Non-Plant)	MAM
17228168	Allergy	Eukaryota (Non-Plant)	MAM
17517108	Allergy	Eukaryota (Non-Plant)	MAM
17997967	Allergy	Eukaryota (Non-Plant)	MAM
17944901	Allergy	Eukaryota (Non-Plant)	MAM
1373468	Allergy	Eukaryota (Non-Plant)	MAM
16220005	Allergy	Eukaryota (Non-Plant)	MAM
16134993	Allergy	Eukaryota (Non-Plant)	MAM
16148105	Allergy	Eukaryota (Non-Plant)	MAM
15898990	Allergy	Eukaryota (Non-Plant)	MAM
15649266	Allergy	Eukaryota (Non-Plant)	MAM
15355469	Allergy	Eukaryota (Non-Plant)	MAM
15013974	Allergy	Eukaryota (Non-Plant)	MAM
10782519	Allergy	Eukaryota (Non-Plant)	MAM
10640911	Allergy	Eukaryota (Non-Plant)	MAM
10600332	Allergy	Eukaryota (Non-Plant)	MAM
10594547	Allergy	Eukaryota (Non-Plant)	MAM
10383601	Allergy	Eukaryota (Non-Plant)	MAM
8982778	Allergy	Eukaryota (Non-Plant)	MAM
8970345	Allergy	Eukaryota (Non-Plant)	MAM
8955581	Allergy	Eukaryota (Non-Plant)	MAM
8939151	Allergy	Eukaryota (Non-Plant)	MAM
8836334	Allergy	Eukaryota (Non-Plant)	MAM
9671121	Allergy	Eukaryota (Non-Plant)	MAM
9474805	Allergy	Eukaryota (Non-Plant)	MAM
9313138	Allergy	Eukaryota (Non-Plant)	MAM
9250594	Allergy	Eukaryota (Non-Plant)	MAM
9130529	Allergy	Eukaryota (Non-Plant)	MAM
15482858	Allergy	Eukaryota (Non-Plant)	MAM
10377184	Allergy	Eukaryota (Non-Plant)	MAM
9802364	Allergy	Eukaryota (Non-Plant)	MAM
9720816	Allergy	Eukaryota (Non-Plant)	MAM
15541041	Allergy	Eukaryota (Non-Plant)	MAM
8774348	Allergy	Eukaryota (Non-Plant)	MAM
8356062	Allergy	Eukaryota (Non-Plant)	MAM
15663569	Allergy	Eukaryota (Non-Plant)	MAM
15102083	Allergy	Eukaryota (Non-Plant)	MAM
18460136	Allergy	Eukaryota (Non-Plant)	MAM
17517096	Allergy	Eukaryota (Non-Plant)	MAM
17336613	Allergy	Eukaryota (Non-Plant)	MAM
7687098	Allergy	Eukaryota (Non-Plant)	MAM
15261460	Allergy	Eukaryota (Non-Plant)	MAM
12054661	Allergy	Eukaryota (Non-Plant)	MAM
18707690	Allergy	Eukaryota (Non-Plant)	MAM
18774394	Allergy	Eukaryota (Non-Plant)	MAM
18680946	Allergy	Eukaryota (Non-Plant)	MAM
18331418	Allergy	Eukaryota (Non-Plant)	MAM
19070355	Allergy	Eukaryota (Non-Plant)	MAM
15684662	Allergy	Eukaryota (Non-Plant)	WORM
1081077	Allergy	Eukaryota (Non-Plant)	WORM
7693809	Allergy	Eukaryota (Non-Plant)	WORM
2473980	Allergy	Eukaryota (Non-Plant)	WORM
2229011	Allergy	Eukaryota (Non-Plant)	WORM
18186812	Allergy	Eukaryota (Non-Plant)	WORM
1718907	Allergy	Eukaryota (Non-Plant)	WORM
7523869	Allergy	Eukaryota (Non-Plant)	WORM
2817893	Allergy	Eukaryota (Non-Plant)	WORM
14512301	Allergy	Eukaryota (Non-Plant)	WORM
11893851	Allergy	Eukaryota (Non-Plant)	WORM
7916224	Allergy	Eukaryota (Non-Plant)	WORM
2464134	Allergy	Eukaryota (Non-Plant)	WORM
9130534	Allergy	Eukaryota (Non-Plant)	WORM
9104792	Allergy	Eukaryota (Non-Plant)	WORM
9720216	Allergy	Eukaryota (Non-Plant)	WORM
16339577	Allergy	Eukaryota (Non-Plant)	WORM
9007372	Allergy	Other Allergen	DNP
1597352	Allergy	Other Allergen	DNP
1917113	Allergy	Other Allergen	DNP
7199878	Allergy	Other Allergen	DNP
818352	Allergy	Other Allergen	DNP
2420897	Allergy	Other Allergen	DNP
2480375	Allergy	Other Allergen	DNP
2473861	Allergy	Other Allergen	DNP
2460532	Allergy	Other Allergen	DNP
2426019	Allergy	Other Allergen	DNP
2423589	Allergy	Other Allergen	DNP
8885010	Allergy	Other Allergen	DNP
2347467	Allergy	Other Allergen	DNP
1693914	Allergy	Other Allergen	DNP
1650428	Allergy	Other Allergen	DNP
81866	Allergy	Other Allergen	DNP
72672	Allergy	Other Allergen	DNP
1371527	Allergy	Other Allergen	DNP
86500	Allergy	Other Allergen	DNP
77841	Allergy	Other Allergen	DNP
58832	Allergy	Other Allergen	DNP
53840	Allergy	Other Allergen	DNP
11168631	Allergy	Other Allergen	DNP
2469142	Allergy	Other Allergen	DNP
6196609	Allergy	Other Allergen	DNP
6182245	Allergy	Other Allergen	DNP
2440817	Allergy	Other Allergen	DNP
6156215	Allergy	Other Allergen	DNP
7536503	Allergy	Other Allergen	DNP
7076676	Allergy	Other Allergen	DNP
6208805	Allergy	Other Allergen	DNP
6193174	Allergy	Other Allergen	DNP
6169764	Allergy	Other Allergen	DNP
6163736	Allergy	Other Allergen	DNP
3918942	Allergy	Other Allergen	DNP
3874901	Allergy	Other Allergen	DNP
3827946	Allergy	Other Allergen	DNP
6179996	Allergy	Other Allergen	DNP
10932079	Allergy	Other Allergen	DNP
14500876	Allergy	Other Allergen	DNP
12809997	Allergy	Other Allergen	DNP
12631250	Allergy	Other Allergen	DNP
10727322	Allergy	Other Allergen	DNP
9149811	Allergy	Other Allergen	DNP
10771133	Allergy	Other Allergen	DNP
3155458	Allergy	Other Allergen	DNP
17784727	Allergy	Other Allergen	DNP
17273160	Allergy	Other Allergen	DNP
16675348	Allergy	Other Allergen	DNP
15922011	Allergy	Other Allergen	DNP
15899580	Allergy	Other Allergen	DNP
15807844	Allergy	Other Allergen	DNP
15696100	Allergy	Other Allergen	DNP
15307184	Allergy	Other Allergen	DNP
15009707	Allergy	Other Allergen	DNP
12355561	Allergy	Other Allergen	DNP
12324415	Allergy	Other Allergen	DNP
12176098	Allergy	Other Allergen	DNP
12238144	Allergy	Other Allergen	DNP
11918603	Allergy	Other Allergen	DNP
9540973	Allergy	Other Allergen	DNP
9326394	Allergy	Other Allergen	DNP
9284097	Allergy	Other Allergen	DNP
8765017	Allergy	Other Allergen	DNP
8642241	Allergy	Other Allergen	DNP
8543796	Allergy	Other Allergen	DNP
7489735	Allergy	Other Allergen	DNP
7751016	Allergy	Other Allergen	DNP
7994925	Allergy	Other Allergen	DNP
7763082	Allergy	Other Allergen	DNP
7904404	Allergy	Other Allergen	DNP
8345213	Allergy	Other Allergen	DNP
8478034	Allergy	Other Allergen	DNP
8174178	Allergy	Other Allergen	DNP
8466279	Allergy	Other Allergen	DNP
8400890	Allergy	Other Allergen	DNP
1431198	Allergy	Other Allergen	DNP
1447476	Allergy	Other Allergen	DNP
1420898	Allergy	Other Allergen	DNP
1571818	Allergy	Other Allergen	DNP
1437653	Allergy	Other Allergen	DNP
2037319	Allergy	Other Allergen	DNP
2037316	Allergy	Other Allergen	DNP
2010142	Allergy	Other Allergen	DNP
1888666	Allergy	Other Allergen	DNP
1676214	Allergy	Other Allergen	DNP
2324526	Allergy	Other Allergen	DNP
2342488	Allergy	Other Allergen	DNP
2338359	Allergy	Other Allergen	DNP
2723450	Allergy	Other Allergen	DNP
2522294	Allergy	Other Allergen	DNP
3355782	Allergy	Other Allergen	DNP
3356471	Allergy	Other Allergen	DNP
2965683	Allergy	Other Allergen	DNP
3664643	Allergy	Other Allergen	DNP
3651400	Allergy	Other Allergen	DNP
2948111	Allergy	Other Allergen	DNP
2948110	Allergy	Other Allergen	DNP
2944616	Allergy	Other Allergen	DNP
3770977	Allergy	Other Allergen	DNP
4042423	Allergy	Other Allergen	DNP
3160488	Allergy	Other Allergen	DNP
3925105	Allergy	Other Allergen	DNP
3981035	Allergy	Other Allergen	DNP
4096546	Allergy	Other Allergen	DNP
4077350	Allergy	Other Allergen	DNP
3970586	Allergy	Other Allergen	DNP
3917984	Allergy	Other Allergen	DNP
6237740	Allergy	Other Allergen	DNP
6860585	Allergy	Other Allergen	DNP
6602168	Allergy	Other Allergen	DNP
6601680	Allergy	Other Allergen	DNP
6221052	Allergy	Other Allergen	DNP
6600704	Allergy	Other Allergen	DNP
6822743	Allergy	Other Allergen	DNP
6874098	Allergy	Other Allergen	DNP
7084424	Allergy	Other Allergen	DNP
7072114	Allergy	Other Allergen	DNP
6815103	Allergy	Other Allergen	DNP
7028912	Allergy	Other Allergen	DNP
7316110	Allergy	Other Allergen	DNP
7276618	Allergy	Other Allergen	DNP
7259216	Allergy	Other Allergen	DNP
7252420	Allergy	Other Allergen	DNP
7213549	Allergy	Other Allergen	DNP
6450730	Allergy	Other Allergen	DNP
7400667	Allergy	Other Allergen	DNP
6156365	Allergy	Other Allergen	DNP
6966313	Allergy	Other Allergen	DNP
7380474	Allergy	Other Allergen	DNP
6985836	Allergy	Other Allergen	DNP
7458409	Allergy	Other Allergen	DNP
7398979	Allergy	Other Allergen	DNP
7393370	Allergy	Other Allergen	DNP
7231615	Allergy	Other Allergen	DNP
6967023	Allergy	Other Allergen	DNP
428615	Allergy	Other Allergen	DNP
313034	Allergy	Other Allergen	DNP
361549	Allergy	Other Allergen	DNP
681022	Allergy	Other Allergen	DNP
724199	Allergy	Other Allergen	DNP
566682	Allergy	Other Allergen	DNP
342294	Allergy	Other Allergen	DNP
303613	Allergy	Other Allergen	DNP
911358	Allergy	Other Allergen	DNP
874422	Allergy	Other Allergen	DNP
858997	Allergy	Other Allergen	DNP
855056	Allergy	Other Allergen	DNP
70936	Allergy	Other Allergen	DNP
1087316	Allergy	Other Allergen	DNP
949708	Allergy	Other Allergen	DNP
1273144	Allergy	Other Allergen	DNP
767355	Allergy	Other Allergen	DNP
15328335	Allergy	Other Allergen	DNP
2826579	Allergy	Other Allergen	DNP
3660462	Allergy	Other Allergen	DNP
17008874	Allergy	Other Allergen	DNP
1157014	Allergy	Other Allergen	DNP
1157006	Allergy	Other Allergen	DNP
1131654	Allergy	Other Allergen	DNP
1142506	Allergy	Other Allergen	DNP
805174	Allergy	Other Allergen	DNP
1155304	Allergy	Other Allergen	DNP
1144761	Allergy	Other Allergen	DNP
1086223	Allergy	Other Allergen	DNP
47357	Allergy	Other Allergen	DNP
46252	Allergy	Other Allergen	DNP
803916	Allergy	Other Allergen	DNP
4126726	Allergy	Other Allergen	DNP
1840614	Allergy	Other Allergen	DNP
8992972	Allergy	Other Allergen	DNP
9204950	Allergy	Other Allergen	DNP
10360973	Allergy	Other Allergen	DNP
7843258	Allergy	Other Allergen	DNP
8537089	Allergy	Other Allergen	DNP
8335903	Allergy	Other Allergen	DNP
1104733	Allergy	Other Allergen	DNP
6336767	Allergy	Other Allergen	DNP
18440195	Allergy	Other Allergen	DNP
19171927	Allergy	Other Allergen	DNP
18827366	Allergy	Other Allergen	DNP
18652873	Allergy	Other Allergen	DNP
18775882	Allergy	Other Allergen	DNP
18316151	Allergy	Other Allergen	DNP
475069	Allergy	Other Allergen	DNP
640742	Allergy	Other Allergen	DNP
593468	Allergy	Other Allergen	DNP
7671317	Allergy	Other Allergen	MET
2469014	Allergy	Other Allergen	MET
2437211	Allergy	Other Allergen	MET
10453014	Allergy	Other Allergen	MET
8891004	Allergy	Other Allergen	MET
2415590	Allergy	Other Allergen	MET
2026136	Allergy	Other Allergen	MET
1694310	Allergy	Other Allergen	MET
11207315	Allergy	Other Allergen	MET
2426895	Allergy	Other Allergen	MET
3261248	Allergy	Other Allergen	MET
2477914	Allergy	Other Allergen	MET
14734778	Allergy	Other Allergen	MET
10975816	Allergy	Other Allergen	MET
12756270	Allergy	Other Allergen	MET
11897645	Allergy	Other Allergen	MET
11739495	Allergy	Other Allergen	MET
12620668	Allergy	Other Allergen	MET
14634084	Allergy	Other Allergen	MET
11851891	Allergy	Other Allergen	MET
1108802	Allergy	Other Allergen	MET
9886425	Allergy	Other Allergen	MET
10415008	Allergy	Other Allergen	MET
10469300	Allergy	Other Allergen	MET
10444250	Allergy	Other Allergen	MET
10444249	Allergy	Other Allergen	MET
9645376	Allergy	Other Allergen	MET
10233744	Allergy	Other Allergen	MET
7615984	Allergy	Other Allergen	MET
8566016	Allergy	Other Allergen	MET
16951350	Allergy	Other Allergen	MET
11423174	Allergy	Other Allergen	MET
7687268	Allergy	Other Allergen	MET
17986299	Allergy	Other Allergen	MET
15833341	Allergy	Other Allergen	MET
18768897	Allergy	Other Allergen	MET
17956852	Allergy	Other Allergen	MET
18250483	Allergy	Other Allergen	MET
1955637	Allergy	Other Allergen	OTAP
10408968	Allergy	Other Allergen	OTAP
6775023	Allergy	Other Allergen	OTAP
2448248	Allergy	Other Allergen	OTAP
7534104	Allergy	Other Allergen	OTAP
90089	Allergy	Other Allergen	OTAP
2438963	Allergy	Other Allergen	OTAP
7716788	Allergy	Other Allergen	OTAP
2482254	Allergy	Other Allergen	OTAP
2468301	Allergy	Other Allergen	OTAP
2457043	Allergy	Other Allergen	OTAP
2434548	Allergy	Other Allergen	OTAP
2215478	Allergy	Other Allergen	OTAP
1701026	Allergy	Other Allergen	OTAP
1709917	Allergy	Other Allergen	OTAP
1384868	Allergy	Other Allergen	OTAP
1383697	Allergy	Other Allergen	OTAP
109567	Allergy	Other Allergen	OTAP
11260158	Allergy	Other Allergen	OTAP
50703	Allergy	Other Allergen	OTAP
17667569	Allergy	Other Allergen	OTAP
6183362	Allergy	Other Allergen	OTAP
6196640	Allergy	Other Allergen	OTAP
11170515	Allergy	Other Allergen	OTAP
11170514	Allergy	Other Allergen	OTAP
50298	Allergy	Other Allergen	OTAP
7061772	Allergy	Other Allergen	OTAP
6643876	Allergy	Other Allergen	OTAP
6643875	Allergy	Other Allergen	OTAP
6296214	Allergy	Other Allergen	OTAP
6206107	Allergy	Other Allergen	OTAP
6205897	Allergy	Other Allergen	OTAP
6177826	Allergy	Other Allergen	OTAP
6176550	Allergy	Other Allergen	OTAP
6169752	Allergy	Other Allergen	OTAP
6161899	Allergy	Other Allergen	OTAP
6161882	Allergy	Other Allergen	OTAP
3805548	Allergy	Other Allergen	OTAP
3385639	Allergy	Other Allergen	OTAP
3338858	Allergy	Other Allergen	OTAP
3358899	Allergy	Other Allergen	OTAP
3237218	Allergy	Other Allergen	OTAP
2580007	Allergy	Other Allergen	OTAP
6180015	Allergy	Other Allergen	OTAP
2409032	Allergy	Other Allergen	OTAP
10848923	Allergy	Other Allergen	OTAP
7589115	Allergy	Other Allergen	OTAP
7544181	Allergy	Other Allergen	OTAP
14687482	Allergy	Other Allergen	OTAP
12833570	Allergy	Other Allergen	OTAP
12569987	Allergy	Other Allergen	OTAP
12569986	Allergy	Other Allergen	OTAP
12569985	Allergy	Other Allergen	OTAP
11994495	Allergy	Other Allergen	OTAP
11696055	Allergy	Other Allergen	OTAP
11431418	Allergy	Other Allergen	OTAP
11710934	Allergy	Other Allergen	OTAP
17163956	Allergy	Other Allergen	OTAP
17090587	Allergy	Other Allergen	OTAP
17042142	Allergy	Other Allergen	OTAP
17320939	Allergy	Other Allergen	OTAP
7602118	Allergy	Other Allergen	OTAP
16901854	Allergy	Other Allergen	OTAP
17979222	Allergy	Other Allergen	OTAP
17043189	Allergy	Other Allergen	OTAP
16867046	Allergy	Other Allergen	OTAP
16780354	Allergy	Other Allergen	OTAP
17630704	Allergy	Other Allergen	OTAP
17124504	Allergy	Other Allergen	OTAP
16456532	Allergy	Other Allergen	OTAP
16000396	Allergy	Other Allergen	OTAP
15784651	Allergy	Other Allergen	OTAP
15588915	Allergy	Other Allergen	OTAP
11033063	Allergy	Other Allergen	OTAP
12850488	Allergy	Other Allergen	OTAP
12566830	Allergy	Other Allergen	OTAP
12269934	Allergy	Other Allergen	OTAP
11714252	Allergy	Other Allergen	OTAP
11350866	Allergy	Other Allergen	OTAP
11304127	Allergy	Other Allergen	OTAP
11122447	Allergy	Other Allergen	OTAP
10438974	Allergy	Other Allergen	OTAP
9916749	Allergy	Other Allergen	OTAP
9348723	Allergy	Other Allergen	OTAP
9144485	Allergy	Other Allergen	OTAP
8831754	Allergy	Other Allergen	OTAP
8735869	Allergy	Other Allergen	OTAP
7673712	Allergy	Other Allergen	OTAP
7503403	Allergy	Other Allergen	OTAP
7542067	Allergy	Other Allergen	OTAP
7747533	Allergy	Other Allergen	OTAP
7798534	Allergy	Other Allergen	OTAP
8075361	Allergy	Other Allergen	OTAP
8144197	Allergy	Other Allergen	OTAP
8228339	Allergy	Other Allergen	OTAP
1362844	Allergy	Other Allergen	OTAP
1517607	Allergy	Other Allergen	OTAP
1356912	Allergy	Other Allergen	OTAP
1723580	Allergy	Other Allergen	OTAP
2083978	Allergy	Other Allergen	OTAP
2758361	Allergy	Other Allergen	OTAP
3377143	Allergy	Other Allergen	OTAP
3356477	Allergy	Other Allergen	OTAP
3233012	Allergy	Other Allergen	OTAP
3425858	Allergy	Other Allergen	OTAP
3614208	Allergy	Other Allergen	OTAP
3806592	Allergy	Other Allergen	OTAP
3596958	Allergy	Other Allergen	OTAP
3793138	Allergy	Other Allergen	OTAP
3487031	Allergy	Other Allergen	OTAP
3959353	Allergy	Other Allergen	OTAP
3943917	Allergy	Other Allergen	OTAP
2416589	Allergy	Other Allergen	OTAP
4067316	Allergy	Other Allergen	OTAP
3932500	Allergy	Other Allergen	OTAP
4037253	Allergy	Other Allergen	OTAP
6420466	Allergy	Other Allergen	OTAP
6364501	Allergy	Other Allergen	OTAP
6476889	Allergy	Other Allergen	OTAP
6790611	Allergy	Other Allergen	OTAP
6972973	Allergy	Other Allergen	OTAP
7251169	Allergy	Other Allergen	OTAP
6454743	Allergy	Other Allergen	OTAP
7275823	Allergy	Other Allergen	OTAP
6788881	Allergy	Other Allergen	OTAP
6164207	Allergy	Other Allergen	OTAP
6969772	Allergy	Other Allergen	OTAP
6448896	Allergy	Other Allergen	OTAP
6967910	Allergy	Other Allergen	OTAP
313909	Allergy	Other Allergen	OTAP
105403	Allergy	Other Allergen	OTAP
91585	Allergy	Other Allergen	OTAP
709786	Allergy	Other Allergen	OTAP
211841	Allergy	Other Allergen	OTAP
680990	Allergy	Other Allergen	OTAP
16033609	Allergy	Other Allergen	OTAP
15743920	Allergy	Other Allergen	OTAP
2933342	Allergy	Other Allergen	OTAP
7910172	Allergy	Other Allergen	OTAP
6153079	Allergy	Other Allergen	OTAP
1231926	Allergy	Other Allergen	OTAP
1123546	Allergy	Other Allergen	OTAP
5637143	Allergy	Other Allergen	OTAP
10843725	Allergy	Other Allergen	OTAP
10741415	Allergy	Other Allergen	OTAP
10651166	Allergy	Other Allergen	OTAP
10556803	Allergy	Other Allergen	OTAP
10505456	Allergy	Other Allergen	OTAP
8911701	Allergy	Other Allergen	OTAP
9620607	Allergy	Other Allergen	OTAP
9558073	Allergy	Other Allergen	OTAP
9491234	Allergy	Other Allergen	OTAP
9383260	Allergy	Other Allergen	OTAP
9209477	Allergy	Other Allergen	OTAP
9202065	Allergy	Other Allergen	OTAP
9131470	Allergy	Other Allergen	OTAP
9130572	Allergy	Other Allergen	OTAP
10204595	Allergy	Other Allergen	OTAP
9989796	Allergy	Other Allergen	OTAP
9886437	Allergy	Other Allergen	OTAP
9831807	Allergy	Other Allergen	OTAP
9819302	Allergy	Other Allergen	OTAP
9811173	Allergy	Other Allergen	OTAP
8711735	Allergy	Other Allergen	OTAP
8566082	Allergy	Other Allergen	OTAP
1502708	Allergy	Other Allergen	OTAP
17336832	Allergy	Other Allergen	OTAP
15589368	Allergy	Other Allergen	OTAP
15206581	Allergy	Other Allergen	OTAP
7650395	Allergy	Other Allergen	OTAP
6201728	Allergy	Other Allergen	OTAP
18597496	Allergy	Other Allergen	OTAP
18833062	Allergy	Other Allergen	OTAP
18568896	Allergy	Other Allergen	OTAP
2415613	Allergy	Other Allergen	OTAP
19157794	Allergy	Other Allergen	OTAP
18837732	Allergy	Other Allergen	OTAP
18844695	Allergy	Other Allergen	OTAP
18239613	Allergy	Other Allergen	OTAP
15707681	Allergy	Other Allergen	OTH
7659098	Allergy	Other Allergen	OTH
6403476	Allergy	Other Allergen	OTH
2474614	Allergy	Other Allergen	OTH
2459242	Allergy	Other Allergen	OTH
2416695	Allergy	Other Allergen	OTH
1382220	Allergy	Other Allergen	OTH
1373642	Allergy	Other Allergen	OTH
65337	Allergy	Other Allergen	OTH
17475253	Allergy	Other Allergen	OTH
19053365	Allergy	Other Allergen	OTH
19022223	Allergy	Other Allergen	OTH
14691215	Allergy	Other Allergen	OTH
7521933	Allergy	Other Allergen	OTH
6166604	Allergy	Other Allergen	OTH
8898968	Allergy	Other Allergen	OTH
11751958	Allergy	Other Allergen	OTH
10975871	Allergy	Other Allergen	OTH
10930630	Allergy	Other Allergen	OTH
16630151	Allergy	Other Allergen	OTH
16585604	Allergy	Other Allergen	OTH
14555282	Allergy	Other Allergen	OTH
12778490	Allergy	Other Allergen	OTH
12753654	Allergy	Other Allergen	OTH
12736532	Allergy	Other Allergen	OTH
12704374	Allergy	Other Allergen	OTH
12704369	Allergy	Other Allergen	OTH
12573915	Allergy	Other Allergen	OTH
12464955	Allergy	Other Allergen	OTH
12417567	Allergy	Other Allergen	OTH
11906332	Allergy	Other Allergen	OTH
11787478	Allergy	Other Allergen	OTH
11673560	Allergy	Other Allergen	OTH
11461047	Allergy	Other Allergen	OTH
11465952	Allergy	Other Allergen	OTH
17303251	Allergy	Other Allergen	OTH
17137868	Allergy	Other Allergen	OTH
18079747	Allergy	Other Allergen	OTH
7526642	Allergy	Other Allergen	OTH
2633616	Allergy	Other Allergen	OTH
3654008	Allergy	Other Allergen	OTH
6386988	Allergy	Other Allergen	OTH
6692841	Allergy	Other Allergen	OTH
6689303	Allergy	Other Allergen	OTH
7450902	Allergy	Other Allergen	OTH
6784593	Allergy	Other Allergen	OTH
6968720	Allergy	Other Allergen	OTH
210646	Allergy	Other Allergen	OTH
911169	Allergy	Other Allergen	OTH
16221722	Allergy	Other Allergen	OTH
16150491	Allergy	Other Allergen	OTH
15961469	Allergy	Other Allergen	OTH
6227564	Allergy	Other Allergen	OTH
17581197	Allergy	Other Allergen	OTH
3654011	Allergy	Other Allergen	OTH
3702875	Allergy	Other Allergen	OTH
6166603	Allergy	Other Allergen	OTH
1270161	Allergy	Other Allergen	OTH
10787420	Allergy	Other Allergen	OTH
10669862	Allergy	Other Allergen	OTH
10385589	Allergy	Other Allergen	OTH
9531289	Allergy	Other Allergen	OTH
9268662	Allergy	Other Allergen	OTH
10381327	Allergy	Other Allergen	OTH
8617940	Allergy	Other Allergen	OTH
8632755	Allergy	Other Allergen	OTH
8544857	Allergy	Other Allergen	OTH
15629355	Allergy	Other Allergen	OTH
17335888	Allergy	Other Allergen	OTH
15449035	Allergy	Other Allergen	OTH
12610298	Allergy	Other Allergen	OTH
15080822	Allergy	Other Allergen	OTH
6455381	Allergy	Other Allergen	OTH
15316527	Allergy	Other Allergen	OTH
18725193	Allergy	Other Allergen	OTH
15100669	Allergy	Other Allergen	OTH
9659218	Allergy	Other Allergen	OTH
18922581	Allergy	Other Allergen	OTH
11112857	Allergy	Plant	ARA
1398682	Allergy	Plant	ARA
7528514	Allergy	Plant	ARA
18298062	Allergy	Plant	ARA
8782415	Allergy	Plant	ARA
7513004	Allergy	Plant	ARA
10887318	Allergy	Plant	ARA
11146387	Allergy	Plant	ARA
7531731	Allergy	Plant	ARA
12847500	Allergy	Plant	ARA
12485602	Allergy	Plant	ARA
11799381	Allergy	Plant	ARA
17439152	Allergy	Plant	ARA
16189800	Allergy	Plant	ARA
15935274	Allergy	Plant	ARA
15899521	Allergy	Plant	ARA
15769170	Allergy	Plant	ARA
15535981	Allergy	Plant	ARA
10589015	Allergy	Plant	ARA
9186485	Allergy	Plant	ARA
9151961	Allergy	Plant	ARA
15508180	Allergy	Plant	ARA
10021462	Allergy	Plant	ARA
9751845	Allergy	Plant	ARA
15100687	Allergy	Plant	ARA
15575928	Allergy	Plant	ARA
18234310	Allergy	Plant	ARA
15264933	Allergy	Plant	ARA
18680451	Allergy	Plant	ARA
18995911	Allergy	Plant	ARA
19003255	Allergy	Plant	ARA
19003163	Allergy	Plant	ARA
7686854	Allergy	Plant	BET
7684629	Allergy	Plant	BET
7678615	Allergy	Plant	BET
11086111	Allergy	Plant	BET
10463950	Allergy	Plant	BET
1703514	Allergy	Plant	BET
9016715	Allergy	Plant	BET
7530747	Allergy	Plant	BET
14720274	Allergy	Plant	BET
2477335	Allergy	Plant	BET
11053238	Allergy	Plant	BET
10856140	Allergy	Plant	BET
16409192	Allergy	Plant	BET
14635038	Allergy	Plant	BET
12960334	Allergy	Plant	BET
12943529	Allergy	Plant	BET
12569978	Allergy	Plant	BET
11751973	Allergy	Plant	BET
11641608	Allergy	Plant	BET
11641259	Allergy	Plant	BET
11419722	Allergy	Plant	BET
11307026	Allergy	Plant	BET
17202384	Allergy	Plant	BET
18070167	Allergy	Plant	BET
17912007	Allergy	Plant	BET
17911617	Allergy	Plant	BET
16293967	Allergy	Plant	BET
16238801	Allergy	Plant	BET
16199263	Allergy	Plant	BET
16083792	Allergy	Plant	BET
15990797	Allergy	Plant	BET
10502033	Allergy	Plant	BET
9067529	Allergy	Plant	BET
9010243	Allergy	Plant	BET
8939935	Allergy	Plant	BET
9418189	Allergy	Plant	BET
9291292	Allergy	Plant	BET
9095267	Allergy	Plant	BET
10202362	Allergy	Plant	BET
9837853	Allergy	Plant	BET
9824410	Allergy	Plant	BET
9641568	Allergy	Plant	BET
15479266	Allergy	Plant	BET
15470071	Allergy	Plant	BET
18354173	Allergy	Plant	BET
18204276	Allergy	Plant	BET
15593144	Allergy	Plant	BET
10861069	Allergy	Plant	BET
18209509	Allergy	Plant	BET
19154550	Allergy	Plant	BET
7679186	Allergy	Plant	CED
11112859	Allergy	Plant	CED
1379505	Allergy	Plant	CED
1379504	Allergy	Plant	CED
17600865	Allergy	Plant	CED
19178794	Allergy	Plant	CED
10969020	Allergy	Plant	CED
16423400	Allergy	Plant	CED
14563374	Allergy	Plant	CED
12580914	Allergy	Plant	CED
12460197	Allergy	Plant	CED
12115646	Allergy	Plant	CED
11447389	Allergy	Plant	CED
11447388	Allergy	Plant	CED
11350301	Allergy	Plant	CED
17161816	Allergy	Plant	CED
16996752	Allergy	Plant	CED
16827900	Allergy	Plant	CED
16650781	Allergy	Plant	CED
18070160	Allergy	Plant	CED
17965586	Allergy	Plant	CED
16079500	Allergy	Plant	CED
15975657	Allergy	Plant	CED
15898991	Allergy	Plant	CED
15740735	Allergy	Plant	CED
10792512	Allergy	Plant	CED
10704713	Allergy	Plant	CED
10692034	Allergy	Plant	CED
10436390	Allergy	Plant	CED
8899114	Allergy	Plant	CED
9647255	Allergy	Plant	CED
9227312	Allergy	Plant	CED
8568138	Allergy	Plant	CED
7920021	Allergy	Plant	CED
15665478	Allergy	Plant	CED
15144470	Allergy	Plant	CED
17374540	Allergy	Plant	CED
15451614	Allergy	Plant	CED
19247688	Allergy	Plant	CED
19050376	Allergy	Plant	CED
18950868	Allergy	Plant	CED
15685550	Allergy	Plant	GLUT
10189843	Allergy	Plant	GLUT
10458765	Allergy	Plant	GLUT
1827928	Allergy	Plant	GLUT
1696236	Allergy	Plant	GLUT
1280610	Allergy	Plant	GLUT
11241297	Allergy	Plant	GLUT
18292551	Allergy	Plant	GLUT
18258632	Allergy	Plant	GLUT
17590341	Allergy	Plant	GLUT
17579058	Allergy	Plant	GLUT
17629515	Allergy	Plant	GLUT
6491604	Allergy	Plant	GLUT
18361933	Allergy	Plant	GLUT
18258633	Allergy	Plant	GLUT
14699123	Allergy	Plant	GLUT
7520895	Allergy	Plant	GLUT
7511085	Allergy	Plant	GLUT
2882290	Allergy	Plant	GLUT
16464085	Allergy	Plant	GLUT
15020763	Allergy	Plant	GLUT
9472676	Allergy	Plant	GLUT
11051363	Allergy	Plant	GLUT
10700238	Allergy	Plant	GLUT
10931138	Allergy	Plant	GLUT
10917890	Allergy	Plant	GLUT
16798097	Allergy	Plant	GLUT
16099789	Allergy	Plant	GLUT
16299041	Allergy	Plant	GLUT
16403227	Allergy	Plant	GLUT
16339549	Allergy	Plant	GLUT
8446845	Allergy	Plant	GLUT
14633945	Allergy	Plant	GLUT
14624152	Allergy	Plant	GLUT
14530392	Allergy	Plant	GLUT
12891534	Allergy	Plant	GLUT
12594302	Allergy	Plant	GLUT
12524402	Allergy	Plant	GLUT
12477760	Allergy	Plant	GLUT
12421937	Allergy	Plant	GLUT
12351792	Allergy	Plant	GLUT
12198706	Allergy	Plant	GLUT
12093810	Allergy	Plant	GLUT
12054857	Allergy	Plant	GLUT
12055577	Allergy	Plant	GLUT
11814470	Allergy	Plant	GLUT
11711775	Allergy	Plant	GLUT
11673490	Allergy	Plant	GLUT
11673371	Allergy	Plant	GLUT
11465088	Allergy	Plant	GLUT
15766274	Allergy	Plant	GLUT
18084083	Allergy	Plant	GLUT
17335223	Allergy	Plant	GLUT
16878175	Allergy	Plant	GLUT
18037302	Allergy	Plant	GLUT
16285941	Allergy	Plant	GLUT
16128812	Allergy	Plant	GLUT
15972656	Allergy	Plant	GLUT
15876313	Allergy	Plant	GLUT
15826953	Allergy	Plant	GLUT
15754499	Allergy	Plant	GLUT
10684852	Allergy	Plant	GLUT
10398807	Allergy	Plant	GLUT
9623982	Allergy	Plant	GLUT
15511629	Allergy	Plant	GLUT
10383530	Allergy	Plant	GLUT
9895374	Allergy	Plant	GLUT
9873482	Allergy	Plant	GLUT
9822275	Allergy	Plant	GLUT
9716100	Allergy	Plant	GLUT
15526039	Allergy	Plant	GLUT
8635288	Allergy	Plant	GLUT
8604979	Allergy	Plant	GLUT
7907731	Allergy	Plant	GLUT
7744618	Allergy	Plant	GLUT
15661929	Allergy	Plant	GLUT
10725123	Allergy	Plant	GLUT
18509534	Allergy	Plant	GLUT
18395083	Allergy	Plant	GLUT
18376241	Allergy	Plant	GLUT
2474513	Allergy	Plant	GLUT
17682339	Allergy	Plant	GLUT
17678925	Allergy	Plant	GLUT
17307878	Allergy	Plant	GLUT
16339546	Allergy	Plant	GLUT
15358813	Allergy	Plant	GLUT
15306584	Allergy	Plant	GLUT
15310064	Allergy	Plant	GLUT
15306583	Allergy	Plant	GLUT
15265905	Allergy	Plant	GLUT
18803427	Allergy	Plant	GLUT
18685513	Allergy	Plant	GLUT
18679797	Allergy	Plant	GLUT
18637103	Allergy	Plant	GLUT
19355902	Allergy	Plant	GLUT
19218531	Allergy	Plant	GLUT
19104838	Allergy	Plant	GLUT
18842794	Allergy	Plant	GLUT
14709413	Allergy	Plant	GLUT
19037317	Allergy	Plant	GLUT
7534151	Allergy	Plant	GRA
7691451	Allergy	Plant	GRA
7691298	Allergy	Plant	GRA
7684053	Allergy	Plant	GRA
2460536	Allergy	Plant	GRA
2448243	Allergy	Plant	GRA
2051020	Allergy	Plant	GRA
1697854	Allergy	Plant	GRA
11251635	Allergy	Plant	GRA
17512042	Allergy	Plant	GRA
17825890	Allergy	Plant	GRA
7525573	Allergy	Plant	GRA
7522159	Allergy	Plant	GRA
7520460	Allergy	Plant	GRA
7512603	Allergy	Plant	GRA
2708744	Allergy	Plant	GRA
16750995	Allergy	Plant	GRA
12464041	Allergy	Plant	GRA
12364577	Allergy	Plant	GRA
11979049	Allergy	Plant	GRA
11782018	Allergy	Plant	GRA
11725011	Allergy	Plant	GRA
11529898	Allergy	Plant	GRA
11511525	Allergy	Plant	GRA
11478946	Allergy	Plant	GRA
11306924	Allergy	Plant	GRA
18025208	Allergy	Plant	GRA
15867859	Allergy	Plant	GRA
10594537	Allergy	Plant	GRA
10400848	Allergy	Plant	GRA
10428753	Allergy	Plant	GRA
8859227	Allergy	Plant	GRA
8828524	Allergy	Plant	GRA
9678832	Allergy	Plant	GRA
9395340	Allergy	Plant	GRA
9363907	Allergy	Plant	GRA
9314345	Allergy	Plant	GRA
9215246	Allergy	Plant	GRA
9095235	Allergy	Plant	GRA
10382766	Allergy	Plant	GRA
10024226	Allergy	Plant	GRA
9973522	Allergy	Plant	GRA
9949316	Allergy	Plant	GRA
9846701	Allergy	Plant	GRA
9747889	Allergy	Plant	GRA
9720813	Allergy	Plant	GRA
9543081	Allergy	Plant	GRA
15634345	Allergy	Plant	GRA
7594515	Allergy	Plant	GRA
8765826	Allergy	Plant	GRA
8698392	Allergy	Plant	GRA
8543758	Allergy	Plant	GRA
8409115	Allergy	Plant	GRA
15100313	Allergy	Plant	GRA
18204277	Allergy	Plant	GRA
15577826	Allergy	Plant	GRA
19243361	Allergy	Plant	GRA
19201867	Allergy	Plant	GRA
19187539	Allergy	Plant	GRA
19111573	Allergy	Plant	GRA
7723775	Allergy	Plant	GRA
11275264	Allergy	Plant	LAT
14715255	Allergy	Plant	LAT
14764736	Allergy	Plant	LAT
11152171	Allergy	Plant	LAT
12372996	Allergy	Plant	LAT
11909866	Allergy	Plant	LAT
11398087	Allergy	Plant	LAT
17165273	Allergy	Plant	LAT
10808185	Allergy	Plant	LAT
10754340	Allergy	Plant	LAT
10378685	Allergy	Plant	LAT
9548517	Allergy	Plant	LAT
9543084	Allergy	Plant	LAT
9097919	Allergy	Plant	LAT
15494541	Allergy	Plant	LAT
10359901	Allergy	Plant	LAT
8732237	Allergy	Plant	LAT
8568268	Allergy	Plant	LAT
18435802	Allergy	Plant	LAT
15180759	Allergy	Plant	LAT
15080815	Allergy	Plant	LAT
15241001	Allergy	Plant	LAT
19185347	Allergy	Plant	LAT
15696102	Allergy	Plant	OTPLA
7688955	Allergy	Plant	OTPLA
2496037	Allergy	Plant	OTPLA
2481823	Allergy	Plant	OTPLA
2456454	Allergy	Plant	OTPLA
10536883	Allergy	Plant	OTPLA
10529586	Allergy	Plant	OTPLA
9036920	Allergy	Plant	OTPLA
1879880	Allergy	Plant	OTPLA
1717566	Allergy	Plant	OTPLA
1715346	Allergy	Plant	OTPLA
1709193	Allergy	Plant	OTPLA
1693910	Allergy	Plant	OTPLA
1690853	Allergy	Plant	OTPLA
1280917	Allergy	Plant	OTPLA
2420609	Allergy	Plant	OTPLA
2410296	Allergy	Plant	OTPLA
19003321	Allergy	Plant	OTPLA
1703533	Allergy	Plant	OTPLA
7518655	Allergy	Plant	OTPLA
7510663	Allergy	Plant	OTPLA
16153305	Allergy	Plant	OTPLA
12680870	Allergy	Plant	OTPLA
12680869	Allergy	Plant	OTPLA
12477382	Allergy	Plant	OTPLA
12421987	Allergy	Plant	OTPLA
12202397	Allergy	Plant	OTPLA
17267036	Allergy	Plant	OTPLA
17173638	Allergy	Plant	OTPLA
17207259	Allergy	Plant	OTPLA
17059861	Allergy	Plant	OTPLA
16937053	Allergy	Plant	OTPLA
6423971	Allergy	Plant	OTPLA
16278301	Allergy	Plant	OTPLA
16051263	Allergy	Plant	OTPLA
15726817	Allergy	Plant	OTPLA
2420608	Allergy	Plant	OTPLA
10753015	Allergy	Plant	OTPLA
10675004	Allergy	Plant	OTPLA
10438899	Allergy	Plant	OTPLA
8835131	Allergy	Plant	OTPLA
9621106	Allergy	Plant	OTPLA
9510179	Allergy	Plant	OTPLA
9095254	Allergy	Plant	OTPLA
9973468	Allergy	Plant	OTPLA
9754579	Allergy	Plant	OTPLA
9712076	Allergy	Plant	OTPLA
15536424	Allergy	Plant	OTPLA
15654873	Allergy	Plant	OTPLA
15652645	Allergy	Plant	OTPLA
17397911	Allergy	Plant	OTPLA
17349683	Allergy	Plant	OTPLA
15591314	Allergy	Plant	OTPLA
18949071	Allergy	Plant	OTPLA
18714038	Allergy	Plant	OTPLA
19232439	Allergy	Plant	OTPLA
15650307	Allergy	Plant	OTPLA
15128842	Allergy	Plant	OTPLA
10457113	Allergy	Plant	OTTREES
11260159	Allergy	Plant	OTTREES
18242709	Allergy	Plant	OTTREES
17662454	Allergy	Plant	OTTREES
14963725	Allergy	Plant	OTTREES
16421930	Allergy	Plant	OTTREES
13679821	Allergy	Plant	OTTREES
12213332	Allergy	Plant	OTTREES
12110836	Allergy	Plant	OTTREES
17095532	Allergy	Plant	OTTREES
18096638	Allergy	Plant	OTTREES
18036340	Allergy	Plant	OTTREES
18029017	Allergy	Plant	OTTREES
15941589	Allergy	Plant	OTTREES
15940148	Allergy	Plant	OTTREES
10403481	Allergy	Plant	OTTREES
9641567	Allergy	Plant	OTTREES
11684179	Allergy	Plant	OTTREES
9893198	Allergy	Plant	OTTREES
15465060	Allergy	Plant	OTTREES
15330760	Allergy	Plant	OTTREES
19054565	Allergy	Plant	OTTREES
15708450	Autoimmunity	Beta-Amyloid	BETAAM
15708434	Autoimmunity	Beta-Amyloid	BETAAM
7691181	Autoimmunity	Beta-Amyloid	BETAAM
2480122	Autoimmunity	Beta-Amyloid	BETAAM
17207535	Autoimmunity	Beta-Amyloid	BETAAM
17157413	Autoimmunity	Beta-Amyloid	BETAAM
11983234	Autoimmunity	Beta-Amyloid	BETAAM
11818542	Autoimmunity	Beta-Amyloid	BETAAM
11601499	Autoimmunity	Beta-Amyloid	BETAAM
8780033	Autoimmunity	Beta-Amyloid	BETAAM
8043280	Autoimmunity	Beta-Amyloid	BETAAM
17761669	Autoimmunity	Beta-Amyloid	BETAAM
16753065	Autoimmunity	Beta-Amyloid	BETAAM
14529278	Autoimmunity	Beta-Amyloid	BETAAM
12739896	Autoimmunity	Beta-Amyloid	BETAAM
8725902	Autoimmunity	Beta-Amyloid	BETAAM
8552659	Autoimmunity	Beta-Amyloid	BETAAM
7537044	Autoimmunity	Beta-Amyloid	BETAAM
1691308	Autoimmunity	Beta-Amyloid	BETAAM
16020497	Autoimmunity	Beta-Amyloid	BETAAM
15772361	Autoimmunity	Beta-Amyloid	BETAAM
14644026	Autoimmunity	Beta-Amyloid	BETAAM
9210972	Autoimmunity	Beta-Amyloid	BETAAM
1382420	Autoimmunity	Beta-Amyloid	BETAAM
18284185	Autoimmunity	Beta-Amyloid	BETAAM
17517595	Autoimmunity	Beta-Amyloid	BETAAM
16130106	Autoimmunity	Beta-Amyloid	BETAAM
15899121	Autoimmunity	Beta-Amyloid	BETAAM
15755621	Autoimmunity	Beta-Amyloid	BETAAM
8178931	Autoimmunity	Beta-Amyloid	BETAAM
8455212	Autoimmunity	Beta-Amyloid	BETAAM
3241644	Autoimmunity	Beta-Amyloid	BETAAM
18237744	Autoimmunity	Beta-Amyloid	BETAAM
18615183	Autoimmunity	Beta-Amyloid	BETAAM
18160105	Autoimmunity	Beta-Amyloid	BETAAM
17499212	Autoimmunity	Beta-Amyloid	BETAAM
12897209	Autoimmunity	Beta-Amyloid	BETAAM
12128061	Autoimmunity	Beta-Amyloid	BETAAM
11328667	Autoimmunity	Beta-Amyloid	BETAAM
9363749	Autoimmunity	Beta-Amyloid	BETAAM
17079673	Autoimmunity	Beta-Amyloid	BETAAM
18057195	Autoimmunity	Beta-Amyloid	BETAAM
8978505	Autoimmunity	Beta-Amyloid	BETAAM
1908024	Autoimmunity	Beta-Amyloid	BETAAM
3748453	Autoimmunity	Beta-Amyloid	BETAAM
17290348	Autoimmunity	Beta-Amyloid	BETAAM
17266280	Autoimmunity	Beta-Amyloid	BETAAM
16908985	Autoimmunity	Beta-Amyloid	BETAAM
16725229	Autoimmunity	Beta-Amyloid	BETAAM
12714798	Autoimmunity	Beta-Amyloid	BETAAM
11788050	Autoimmunity	Beta-Amyloid	BETAAM
1717895	Autoimmunity	Beta-Amyloid	BETAAM
17953402	Autoimmunity	Beta-Amyloid	BETAAM
17545160	Autoimmunity	Beta-Amyloid	BETAAM
17394121	Autoimmunity	Beta-Amyloid	BETAAM
14501001	Autoimmunity	Beta-Amyloid	BETAAM
12192102	Autoimmunity	Beta-Amyloid	BETAAM
16361260	Autoimmunity	Beta-Amyloid	BETAAM
16029033	Autoimmunity	Beta-Amyloid	BETAAM
8624111	Autoimmunity	Beta-Amyloid	BETAAM
7769239	Autoimmunity	Beta-Amyloid	BETAAM
7504673	Autoimmunity	Beta-Amyloid	BETAAM
18174189	Autoimmunity	Beta-Amyloid	BETAAM
15679923	Autoimmunity	Beta-Amyloid	BETAAM
16672644	Autoimmunity	Beta-Amyloid	BETAAM
17264212	Autoimmunity	Beta-Amyloid	BETAAM
10542269	Autoimmunity	Beta-Amyloid	BETAAM
9822267	Autoimmunity	Beta-Amyloid	BETAAM
9688328	Autoimmunity	Beta-Amyloid	BETAAM
13678675	Autoimmunity	Beta-Amyloid	BETAAM
11389188	Autoimmunity	Beta-Amyloid	BETAAM
10077645	Autoimmunity	Beta-Amyloid	BETAAM
8798471	Autoimmunity	Beta-Amyloid	BETAAM
7476029	Autoimmunity	Beta-Amyloid	BETAAM
14698294	Autoimmunity	Beta-Amyloid	BETAAM
11517335	Autoimmunity	Beta-Amyloid	BETAAM
9147374	Autoimmunity	Beta-Amyloid	BETAAM
10028915	Autoimmunity	Beta-Amyloid	BETAAM
17944486	Autoimmunity	Beta-Amyloid	BETAAM
2459703	Autoimmunity	Beta-Amyloid	BETAAM
15721985	Autoimmunity	Beta-Amyloid	BETAAM
12470794	Autoimmunity	Beta-Amyloid	BETAAM
12706711	Autoimmunity	Beta-Amyloid	BETAAM
9147373	Autoimmunity	Beta-Amyloid	BETAAM
16616781	Autoimmunity	Beta-Amyloid	BETAAM
15834427	Autoimmunity	Beta-Amyloid	BETAAM
9200512	Autoimmunity	Beta-Amyloid	BETAAM
11427310	Autoimmunity	Beta-Amyloid	BETAAM
2574878	Autoimmunity	Beta-Amyloid	BETAAM
10064733	Autoimmunity	Beta-Amyloid	BETAAM
16248846	Autoimmunity	Beta-Amyloid	BETAAM
17895381	Autoimmunity	Beta-Amyloid	BETAAM
16322661	Autoimmunity	Beta-Amyloid	BETAAM
12025818	Autoimmunity	Beta-Amyloid	BETAAM
8915898	Autoimmunity	Beta-Amyloid	BETAAM
8892109	Autoimmunity	Beta-Amyloid	BETAAM
10652361	Autoimmunity	Beta-Amyloid	BETAAM
7675326	Autoimmunity	Beta-Amyloid	BETAAM
7680727	Autoimmunity	Beta-Amyloid	BETAAM
7704974	Autoimmunity	Beta-Amyloid	BETAAM
16630540	Autoimmunity	Beta-Amyloid	BETAAM
16157426	Autoimmunity	Beta-Amyloid	BETAAM
8459212	Autoimmunity	Beta-Amyloid	BETAAM
12566568	Autoimmunity	Beta-Amyloid	BETAAM
11422208	Autoimmunity	Beta-Amyloid	BETAAM
7509372	Autoimmunity	Beta-Amyloid	BETAAM
1715534	Autoimmunity	Beta-Amyloid	BETAAM
12928057	Autoimmunity	Beta-Amyloid	BETAAM
18003852	Autoimmunity	Beta-Amyloid	BETAAM
15596606	Autoimmunity	Beta-Amyloid	BETAAM
3661195	Autoimmunity	Beta-Amyloid	BETAAM
17889938	Autoimmunity	Beta-Amyloid	BETAAM
17270477	Autoimmunity	Beta-Amyloid	BETAAM
16865398	Autoimmunity	Beta-Amyloid	BETAAM
9108113	Autoimmunity	Beta-Amyloid	BETAAM
16341263	Autoimmunity	Beta-Amyloid	BETAAM
11941374	Autoimmunity	Beta-Amyloid	BETAAM
10968891	Autoimmunity	Beta-Amyloid	BETAAM
11027345	Autoimmunity	Beta-Amyloid	BETAAM
15661919	Autoimmunity	Beta-Amyloid	BETAAM
15475684	Autoimmunity	Beta-Amyloid	BETAAM
15170333	Autoimmunity	Beta-Amyloid	BETAAM
16368167	Autoimmunity	Beta-Amyloid	BETAAM
12663680	Autoimmunity	Beta-Amyloid	BETAAM
12559780	Autoimmunity	Beta-Amyloid	BETAAM
15851852	Autoimmunity	Beta-Amyloid	BETAAM
17472708	Autoimmunity	Beta-Amyloid	BETAAM
17132088	Autoimmunity	Beta-Amyloid	BETAAM
11377835	Autoimmunity	Beta-Amyloid	BETAAM
14501009	Autoimmunity	Beta-Amyloid	BETAAM
11438712	Autoimmunity	Beta-Amyloid	BETAAM
17219449	Autoimmunity	Beta-Amyloid	BETAAM
11910111	Autoimmunity	Beta-Amyloid	BETAAM
11788047	Autoimmunity	Beta-Amyloid	BETAAM
7537106	Autoimmunity	Beta-Amyloid	BETAAM
7533843	Autoimmunity	Beta-Amyloid	BETAAM
8229004	Autoimmunity	Beta-Amyloid	BETAAM
18282292	Autoimmunity	Beta-Amyloid	BETAAM
17261541	Autoimmunity	Beta-Amyloid	BETAAM
17202404	Autoimmunity	Beta-Amyloid	BETAAM
14732472	Autoimmunity	Beta-Amyloid	BETAAM
12598743	Autoimmunity	Beta-Amyloid	BETAAM
1345769	Autoimmunity	Beta-Amyloid	BETAAM
16154929	Autoimmunity	Beta-Amyloid	BETAAM
9862635	Autoimmunity	Beta-Amyloid	BETAAM
8780030	Autoimmunity	Beta-Amyloid	BETAAM
1372166	Autoimmunity	Beta-Amyloid	BETAAM
18562203	Autoimmunity	Beta-Amyloid	BETAAM
18560128	Autoimmunity	Beta-Amyloid	BETAAM
18558354	Autoimmunity	Beta-Amyloid	BETAAM
18461171	Autoimmunity	Beta-Amyloid	BETAAM
18453721	Autoimmunity	Beta-Amyloid	BETAAM
18427107	Autoimmunity	Beta-Amyloid	BETAAM
18388924	Autoimmunity	Beta-Amyloid	BETAAM
18375754	Autoimmunity	Beta-Amyloid	BETAAM
18369607	Autoimmunity	Beta-Amyloid	BETAAM
18216395	Autoimmunity	Beta-Amyloid	BETAAM
1692541	Autoimmunity	Beta-Amyloid	BETAAM
2681356	Autoimmunity	Beta-Amyloid	BETAAM
16953628	Autoimmunity	Beta-Amyloid	BETAAM
16893521	Autoimmunity	Beta-Amyloid	BETAAM
16704496	Autoimmunity	Beta-Amyloid	BETAAM
12151510	Autoimmunity	Beta-Amyloid	BETAAM
15465592	Autoimmunity	Beta-Amyloid	BETAAM
15212827	Autoimmunity	Beta-Amyloid	BETAAM
16460841	Autoimmunity	Beta-Amyloid	BETAAM
15610257	Autoimmunity	Beta-Amyloid	BETAAM
9201960	Autoimmunity	Beta-Amyloid	BETAAM
7598687	Autoimmunity	Beta-Amyloid	BETAAM
18322388	Autoimmunity	Beta-Amyloid	BETAAM
17453624	Autoimmunity	Beta-Amyloid	BETAAM
17116235	Autoimmunity	Beta-Amyloid	BETAAM
10686074	Autoimmunity	Beta-Amyloid	BETAAM
10505431	Autoimmunity	Beta-Amyloid	BETAAM
18187205	Autoimmunity	Beta-Amyloid	BETAAM
16135089	Autoimmunity	Beta-Amyloid	BETAAM
12921787	Autoimmunity	Beta-Amyloid	BETAAM
11701763	Autoimmunity	Beta-Amyloid	BETAAM
10220112	Autoimmunity	Beta-Amyloid	BETAAM
9814697	Autoimmunity	Beta-Amyloid	BETAAM
18183582	Autoimmunity	Beta-Amyloid	BETAAM
18086674	Autoimmunity	Beta-Amyloid	BETAAM
18055209	Autoimmunity	Beta-Amyloid	BETAAM
18005218	Autoimmunity	Beta-Amyloid	BETAAM
9738936	Autoimmunity	Beta-Amyloid	BETAAM
2476128	Autoimmunity	Beta-Amyloid	BETAAM
2563163	Autoimmunity	Beta-Amyloid	BETAAM
10949910	Autoimmunity	Beta-Amyloid	BETAAM
16769900	Autoimmunity	Beta-Amyloid	BETAAM
15908227	Autoimmunity	Beta-Amyloid	BETAAM
15364459	Autoimmunity	Beta-Amyloid	BETAAM
15358179	Autoimmunity	Beta-Amyloid	BETAAM
15356202	Autoimmunity	Beta-Amyloid	BETAAM
15350972	Autoimmunity	Beta-Amyloid	BETAAM
15349929	Autoimmunity	Beta-Amyloid	BETAAM
15314258	Autoimmunity	Beta-Amyloid	BETAAM
15312960	Autoimmunity	Beta-Amyloid	BETAAM
18649951	Autoimmunity	Beta-Amyloid	BETAAM
16806604	Autoimmunity	Beta-Amyloid	BETAAM
19361429	Autoimmunity	Beta-Amyloid	BETAAM
19275637	Autoimmunity	Beta-Amyloid	BETAAM
19262965	Autoimmunity	Beta-Amyloid	BETAAM
18838175	Autoimmunity	Beta-Amyloid	BETAAM
18829296	Autoimmunity	Beta-Amyloid	BETAAM
18824027	Autoimmunity	Beta-Amyloid	BETAAM
12928365	Autoimmunity	Beta-Amyloid	BETAAM
18596154	Autoimmunity	Beta-Amyloid	BETAAM
18571202	Autoimmunity	Beta-Amyloid	BETAAM
17850871	Autoimmunity	Beta-Amyloid	BETAAM
17287054	Autoimmunity	Beta-Amyloid	BETAAM
19150380	Autoimmunity	Beta-Amyloid	BETAAM
18927231	Autoimmunity	Beta-Amyloid	BETAAM
7478152	Autoimmunity	Beta-Amyloid	BETAAM
7722468	Autoimmunity	Diabetes	GAD
16249070	Autoimmunity	Diabetes	GAD
14679041	Autoimmunity	Diabetes	GAD
12028536	Autoimmunity	Diabetes	GAD
16517713	Autoimmunity	Diabetes	GAD
16564157	Autoimmunity	Diabetes	GAD
19027267	Autoimmunity	Diabetes	GAD
10330300	Autoimmunity	Diabetes	GAD
15030586	Autoimmunity	Diabetes	GAD
15030523	Autoimmunity	Diabetes	GAD
14678267	Autoimmunity	Diabetes	GAD
9253351	Autoimmunity	Diabetes	GAD
12597780	Autoimmunity	Diabetes	GAD
12606513	Autoimmunity	Diabetes	GAD
11409713	Autoimmunity	Diabetes	GAD
17437424	Autoimmunity	Diabetes	GAD
17130492	Autoimmunity	Diabetes	GAD
7506741	Autoimmunity	Diabetes	GAD
15834701	Autoimmunity	Diabetes	GAD
14679042	Autoimmunity	Diabetes	GAD
12682726	Autoimmunity	Diabetes	GAD
12021103	Autoimmunity	Diabetes	GAD
10570321	Autoimmunity	Diabetes	GAD
10078545	Autoimmunity	Diabetes	GAD
9885897	Autoimmunity	Diabetes	GAD
8245784	Autoimmunity	Diabetes	GAD
7681990	Autoimmunity	Diabetes	GAD
11172025	Autoimmunity	Diabetes	GAD
11274421	Autoimmunity	Diabetes	GAD
10403912	Autoimmunity	Diabetes	GAD
8958223	Autoimmunity	Diabetes	GAD
9153283	Autoimmunity	Diabetes	GAD
16930708	Autoimmunity	Diabetes	GAD
17473222	Autoimmunity	Diabetes	GAD
17513797	Autoimmunity	Diabetes	GAD
17336387	Autoimmunity	Diabetes	GAD
17328966	Autoimmunity	Diabetes	GAD
17325256	Autoimmunity	Diabetes	GAD
17367313	Autoimmunity	Diabetes	GAD
17286757	Autoimmunity	Diabetes	GAD
17174605	Autoimmunity	Diabetes	GAD
16979383	Autoimmunity	Diabetes	GAD
16641112	Autoimmunity	Diabetes	GAD
16148106	Autoimmunity	Diabetes	GAD
16206514	Autoimmunity	Diabetes	GAD
16027042	Autoimmunity	Diabetes	GAD
14679070	Autoimmunity	Diabetes	GAD
15814672	Autoimmunity	Diabetes	GAD
15763918	Autoimmunity	Diabetes	GAD
15571925	Autoimmunity	Diabetes	GAD
15322170	Autoimmunity	Diabetes	GAD
15728308	Autoimmunity	Diabetes	GAD
15365614	Autoimmunity	Diabetes	GAD
14530340	Autoimmunity	Diabetes	GAD
12865069	Autoimmunity	Diabetes	GAD
12847254	Autoimmunity	Diabetes	GAD
12847240	Autoimmunity	Diabetes	GAD
12186840	Autoimmunity	Diabetes	GAD
12517961	Autoimmunity	Diabetes	GAD
11978633	Autoimmunity	Diabetes	GAD
11905849	Autoimmunity	Diabetes	GAD
11466400	Autoimmunity	Diabetes	GAD
11418696	Autoimmunity	Diabetes	GAD
11414702	Autoimmunity	Diabetes	GAD
11016444	Autoimmunity	Diabetes	GAD
11206414	Autoimmunity	Diabetes	GAD
11207247	Autoimmunity	Diabetes	GAD
10753043	Autoimmunity	Diabetes	GAD
11145667	Autoimmunity	Diabetes	GAD
11106373	Autoimmunity	Diabetes	GAD
11034389	Autoimmunity	Diabetes	GAD
10912505	Autoimmunity	Diabetes	GAD
10907121	Autoimmunity	Diabetes	GAD
10907120	Autoimmunity	Diabetes	GAD
10594551	Autoimmunity	Diabetes	GAD
10593565	Autoimmunity	Diabetes	GAD
10430937	Autoimmunity	Diabetes	GAD
9840449	Autoimmunity	Diabetes	GAD
10580417	Autoimmunity	Diabetes	GAD
10556546	Autoimmunity	Diabetes	GAD
10426275	Autoimmunity	Diabetes	GAD
10415012	Autoimmunity	Diabetes	GAD
10333048	Autoimmunity	Diabetes	GAD
9771977	Autoimmunity	Diabetes	GAD
9757911	Autoimmunity	Diabetes	GAD
9698109	Autoimmunity	Diabetes	GAD
9686575	Autoimmunity	Diabetes	GAD
9645372	Autoimmunity	Diabetes	GAD
9480726	Autoimmunity	Diabetes	GAD
9237801	Autoimmunity	Diabetes	GAD
9148785	Autoimmunity	Diabetes	GAD
7680313	Autoimmunity	Diabetes	GAD
17855434	Autoimmunity	Diabetes	GAD
17659059	Autoimmunity	Diabetes	GAD
17718717	Autoimmunity	Diabetes	GAD
7840855	Autoimmunity	Diabetes	GAD
9223318	Autoimmunity	Diabetes	GAD
8706342	Autoimmunity	Diabetes	GAD
8814352	Autoimmunity	Diabetes	GAD
8904930	Autoimmunity	Diabetes	GAD
9099922	Autoimmunity	Diabetes	GAD
8757636	Autoimmunity	Diabetes	GAD
8816975	Autoimmunity	Diabetes	GAD
8816972	Autoimmunity	Diabetes	GAD
8816971	Autoimmunity	Diabetes	GAD
8743289	Autoimmunity	Diabetes	GAD
8565273	Autoimmunity	Diabetes	GAD
7532143	Autoimmunity	Diabetes	GAD
7519242	Autoimmunity	Diabetes	GAD
7911924	Autoimmunity	Diabetes	GAD
7694152	Autoimmunity	Diabetes	GAD
12021098	Autoimmunity	Diabetes	GAD
15498046	Autoimmunity	Diabetes	GAD
15531528	Autoimmunity	Diabetes	GAD
16301686	Autoimmunity	Diabetes	GAD
12296864	Autoimmunity	Diabetes	GAD
7523207	Autoimmunity	Diabetes	GAD
17376837	Autoimmunity	Diabetes	GAD
15627615	Autoimmunity	Diabetes	GAD
9421467	Autoimmunity	Diabetes	GAD
10439311	Autoimmunity	Diabetes	GAD
10222205	Autoimmunity	Diabetes	GAD
18395850	Autoimmunity	Diabetes	GAD
18367670	Autoimmunity	Diabetes	GAD
18353353	Autoimmunity	Diabetes	GAD
16990664	Autoimmunity	Diabetes	GAD
9727063	Autoimmunity	Diabetes	GAD
15549775	Autoimmunity	Diabetes	GAD
14725793	Autoimmunity	Diabetes	GAD
12731068	Autoimmunity	Diabetes	GAD
16322397	Autoimmunity	Diabetes	GAD
10415074	Autoimmunity	Diabetes	GAD
17992632	Autoimmunity	Diabetes	GAD
17956579	Autoimmunity	Diabetes	GAD
18184926	Autoimmunity	Diabetes	GAD
17949947	Autoimmunity	Diabetes	GAD
15381770	Autoimmunity	Diabetes	GAD
15277377	Autoimmunity	Diabetes	GAD
17947651	Autoimmunity	Diabetes	GAD
17657474	Autoimmunity	Diabetes	GAD
18514483	Autoimmunity	Diabetes	GAD
9795769	Autoimmunity	Diabetes	GAD
9352599	Autoimmunity	Diabetes	GAD
7962558	Autoimmunity	Diabetes	GAD
10790426	Autoimmunity	Diabetes	GAD
18492786	Autoimmunity	Diabetes	GAD
18487477	Autoimmunity	Diabetes	GAD
18717976	Autoimmunity	Diabetes	GAD
10352280	Autoimmunity	Diabetes	HSP
10047432	Autoimmunity	Diabetes	HSP
8738959	Autoimmunity	Diabetes	HSP
11908946	Autoimmunity	Diabetes	HSP
11803047	Autoimmunity	Diabetes	HSP
11055249	Autoimmunity	Diabetes	HSP
17024692	Autoimmunity	Diabetes	HSP
10360970	Autoimmunity	Diabetes	HSP
8577709	Autoimmunity	Diabetes	HSP
12791317	Autoimmunity	Diabetes	HSP
10677244	Autoimmunity	Diabetes	HSP
10360969	Autoimmunity	Diabetes	HSP
9790880	Autoimmunity	Diabetes	HSP
9237795	Autoimmunity	Diabetes	HSP
16283109	Autoimmunity	Diabetes	HSP
9133541	Autoimmunity	Diabetes	HSP
8772717	Autoimmunity	Diabetes	HSP
7907681	Autoimmunity	Diabetes	HSP
18422727	Autoimmunity	Diabetes	HSP
9606176	Autoimmunity	Diabetes	IA2
15034020	Autoimmunity	Diabetes	IA2
12419281	Autoimmunity	Diabetes	IA2
12526055	Autoimmunity	Diabetes	IA2
11079748	Autoimmunity	Diabetes	IA2
11358432	Autoimmunity	Diabetes	IA2
17192463	Autoimmunity	Diabetes	IA2
16503116	Autoimmunity	Diabetes	IA2
15893693	Autoimmunity	Diabetes	IA2
15869863	Autoimmunity	Diabetes	IA2
14624760	Autoimmunity	Diabetes	IA2
11981830	Autoimmunity	Diabetes	IA2
11937581	Autoimmunity	Diabetes	IA2
11908951	Autoimmunity	Diabetes	IA2
11600216	Autoimmunity	Diabetes	IA2
11564833	Autoimmunity	Diabetes	IA2
11091269	Autoimmunity	Diabetes	IA2
11035111	Autoimmunity	Diabetes	IA2
10868956	Autoimmunity	Diabetes	IA2
10867713	Autoimmunity	Diabetes	IA2
9725268	Autoimmunity	Diabetes	IA2
17611635	Autoimmunity	Diabetes	IA2
8805677	Autoimmunity	Diabetes	IA2
11793386	Autoimmunity	Diabetes	IA2
18332100	Autoimmunity	Diabetes	IA2
10562307	Autoimmunity	Diabetes	IA2
16493087	Autoimmunity	Diabetes	IGRP
17376821	Autoimmunity	Diabetes	IGRP
16728432	Autoimmunity	Diabetes	IGRP
16424193	Autoimmunity	Diabetes	IGRP
16493034	Autoimmunity	Diabetes	IGRP
15937548	Autoimmunity	Diabetes	IGRP
15908957	Autoimmunity	Diabetes	IGRP
15843527	Autoimmunity	Diabetes	IGRP
15161749	Autoimmunity	Diabetes	IGRP
12815107	Autoimmunity	Diabetes	IGRP
19209463	Autoimmunity	Diabetes	IGRP
18358785	Autoimmunity	Diabetes	IGRP
18354167	Autoimmunity	Diabetes	IGRP
18302224	Autoimmunity	Diabetes	IGRP
17376840	Autoimmunity	Diabetes	IGRP
19180473	Autoimmunity	Diabetes	IGRP
7683523	Autoimmunity	Diabetes	INSULIN
1697643	Autoimmunity	Diabetes	INSULIN
1810880	Autoimmunity	Diabetes	INSULIN
1283801	Autoimmunity	Diabetes	INSULIN
15983206	Autoimmunity	Diabetes	INSULIN
1377513	Autoimmunity	Diabetes	INSULIN
7980459	Autoimmunity	Diabetes	INSULIN
7744039	Autoimmunity	Diabetes	INSULIN
11875066	Autoimmunity	Diabetes	INSULIN
18157812	Autoimmunity	Diabetes	INSULIN
2425251	Autoimmunity	Diabetes	INSULIN
6207064	Autoimmunity	Diabetes	INSULIN
8570667	Autoimmunity	Diabetes	INSULIN
2170418	Autoimmunity	Diabetes	INSULIN
2447156	Autoimmunity	Diabetes	INSULIN
9973485	Autoimmunity	Diabetes	INSULIN
17130542	Autoimmunity	Diabetes	INSULIN
2159034	Autoimmunity	Diabetes	INSULIN
6173429	Autoimmunity	Diabetes	INSULIN
15019281	Autoimmunity	Diabetes	INSULIN
10395197	Autoimmunity	Diabetes	INSULIN
7511244	Autoimmunity	Diabetes	INSULIN
2474599	Autoimmunity	Diabetes	INSULIN
9520453	Autoimmunity	Diabetes	INSULIN
6193965	Autoimmunity	Diabetes	INSULIN
7541430	Autoimmunity	Diabetes	INSULIN
2468506	Autoimmunity	Diabetes	INSULIN
1280110	Autoimmunity	Diabetes	INSULIN
1711321	Autoimmunity	Diabetes	INSULIN
2436963	Autoimmunity	Diabetes	INSULIN
10452992	Autoimmunity	Diabetes	INSULIN
9730897	Autoimmunity	Diabetes	INSULIN
8171015	Autoimmunity	Diabetes	INSULIN
10756085	Autoimmunity	Diabetes	INSULIN
7690808	Autoimmunity	Diabetes	INSULIN
6204877	Autoimmunity	Diabetes	INSULIN
15056379	Autoimmunity	Diabetes	INSULIN
2458527	Autoimmunity	Diabetes	INSULIN
17615584	Autoimmunity	Diabetes	INSULIN
17130547	Autoimmunity	Diabetes	INSULIN
16968392	Autoimmunity	Diabetes	INSULIN
16492987	Autoimmunity	Diabetes	INSULIN
12086942	Autoimmunity	Diabetes	INSULIN
12021108	Autoimmunity	Diabetes	INSULIN
11943868	Autoimmunity	Diabetes	INSULIN
11943852	Autoimmunity	Diabetes	INSULIN
9665431	Autoimmunity	Diabetes	INSULIN
2451692	Autoimmunity	Diabetes	INSULIN
2449302	Autoimmunity	Diabetes	INSULIN
14617048	Autoimmunity	Diabetes	INSULIN
6196183	Autoimmunity	Diabetes	INSULIN
17376836	Autoimmunity	Diabetes	INSULIN
17459508	Autoimmunity	Diabetes	INSULIN
16804066	Autoimmunity	Diabetes	INSULIN
16222648	Autoimmunity	Diabetes	INSULIN
16398702	Autoimmunity	Diabetes	INSULIN
16339897	Autoimmunity	Diabetes	INSULIN
16030147	Autoimmunity	Diabetes	INSULIN
15889096	Autoimmunity	Diabetes	INSULIN
15889095	Autoimmunity	Diabetes	INSULIN
14679078	Autoimmunity	Diabetes	INSULIN
14599847	Autoimmunity	Diabetes	INSULIN
12727928	Autoimmunity	Diabetes	INSULIN
12684749	Autoimmunity	Diabetes	INSULIN
12592644	Autoimmunity	Diabetes	INSULIN
12193712	Autoimmunity	Diabetes	INSULIN
11465945	Autoimmunity	Diabetes	INSULIN
11869047	Autoimmunity	Diabetes	INSULIN
11673498	Autoimmunity	Diabetes	INSULIN
11376336	Autoimmunity	Diabetes	INSULIN
11375327	Autoimmunity	Diabetes	INSULIN
11018763	Autoimmunity	Diabetes	INSULIN
11160133	Autoimmunity	Diabetes	INSULIN
10470079	Autoimmunity	Diabetes	INSULIN
10535449	Autoimmunity	Diabetes	INSULIN
10330297	Autoimmunity	Diabetes	INSULIN
9665430	Autoimmunity	Diabetes	INSULIN
9438206	Autoimmunity	Diabetes	INSULIN
3510142	Autoimmunity	Diabetes	INSULIN
3873773	Autoimmunity	Diabetes	INSULIN
17675466	Autoimmunity	Diabetes	INSULIN
17607359	Autoimmunity	Diabetes	INSULIN
9126991	Autoimmunity	Diabetes	INSULIN
9122227	Autoimmunity	Diabetes	INSULIN
7545875	Autoimmunity	Diabetes	INSULIN
7888039	Autoimmunity	Diabetes	INSULIN
8325453	Autoimmunity	Diabetes	INSULIN
8643105	Autoimmunity	Diabetes	INSULIN
2431939	Autoimmunity	Diabetes	INSULIN
17130527	Autoimmunity	Diabetes	INSULIN
12922093	Autoimmunity	Diabetes	INSULIN
12783163	Autoimmunity	Diabetes	INSULIN
15120754	Autoimmunity	Diabetes	INSULIN
7507085	Autoimmunity	Diabetes	INSULIN
1916848	Autoimmunity	Diabetes	INSULIN
18398138	Autoimmunity	Diabetes	INSULIN
18385016	Autoimmunity	Diabetes	INSULIN
18311511	Autoimmunity	Diabetes	INSULIN
16868084	Autoimmunity	Diabetes	INSULIN
2644140	Autoimmunity	Diabetes	INSULIN
9237797	Autoimmunity	Diabetes	INSULIN
15569135	Autoimmunity	Diabetes	INSULIN
19120311	Autoimmunity	Diabetes	INSULIN
2582245	Autoimmunity	Diabetes	INSULIN
82390	Autoimmunity	Diabetes	INSULIN
18082388	Autoimmunity	Diabetes	INSULIN
9291840	Autoimmunity	Diabetes	INSULIN
9650096	Autoimmunity	Diabetes	INSULIN
16142801	Autoimmunity	Diabetes	INSULIN
1719540	Autoimmunity	Diabetes	INSULIN
2427071	Autoimmunity	Diabetes	INSULIN
1693619	Autoimmunity	Diabetes	INSULIN
15314696	Autoimmunity	Diabetes	INSULIN
19292763	Autoimmunity	Diabetes	INSULIN
17565413	Autoimmunity	Diabetes	INSULIN
17475829	Autoimmunity	Diabetes	INSULIN
1370687	Autoimmunity	Diabetes	INSULIN
18802479	Autoimmunity	Diabetes	INSULIN
18647597	Autoimmunity	Diabetes	INSULIN
18626021	Autoimmunity	Diabetes	INSULIN
18565729	Autoimmunity	Diabetes	INSULIN
18493700	Autoimmunity	Diabetes	INSULIN
19203094	Autoimmunity	Diabetes	INSULIN
19040615	Autoimmunity	Diabetes	INSULIN
19011169	Autoimmunity	Diabetes	INSULIN
19208910	Autoimmunity	Diabetes	INSULIN
16517703	Autoimmunity	Diabetes	OTH
8913788	Autoimmunity	Diabetes	OTH
16567522	Autoimmunity	Diabetes	OTH
14980436	Autoimmunity	Diabetes	OTH
15012616	Autoimmunity	Diabetes	OTH
14967485	Autoimmunity	Diabetes	OTH
14769912	Autoimmunity	Diabetes	OTH
8186196	Autoimmunity	Diabetes	OTH
1647336	Autoimmunity	Diabetes	OTH
16860191	Autoimmunity	Diabetes	OTH
10515598	Autoimmunity	Diabetes	OTH
12456592	Autoimmunity	Diabetes	OTH
7822811	Autoimmunity	Diabetes	OTH
11034420	Autoimmunity	Diabetes	OTH
9842927	Autoimmunity	Diabetes	OTH
17475883	Autoimmunity	Diabetes	OTH
17200166	Autoimmunity	Diabetes	OTH
16549322	Autoimmunity	Diabetes	OTH
16424231	Autoimmunity	Diabetes	OTH
14679057	Autoimmunity	Diabetes	OTH
14679046	Autoimmunity	Diabetes	OTH
15184500	Autoimmunity	Diabetes	OTH
14679063	Autoimmunity	Diabetes	OTH
14607967	Autoimmunity	Diabetes	OTH
14578281	Autoimmunity	Diabetes	OTH
11441068	Autoimmunity	Diabetes	OTH
12887099	Autoimmunity	Diabetes	OTH
12211656	Autoimmunity	Diabetes	OTH
12525258	Autoimmunity	Diabetes	OTH
12021132	Autoimmunity	Diabetes	OTH
12021088	Autoimmunity	Diabetes	OTH
11751995	Autoimmunity	Diabetes	OTH
11257303	Autoimmunity	Diabetes	OTH
10963600	Autoimmunity	Diabetes	OTH
10843721	Autoimmunity	Diabetes	OTH
10681638	Autoimmunity	Diabetes	OTH
10509817	Autoimmunity	Diabetes	OTH
10506661	Autoimmunity	Diabetes	OTH
10430939	Autoimmunity	Diabetes	OTH
10376440	Autoimmunity	Diabetes	OTH
9776713	Autoimmunity	Diabetes	OTH
9506998	Autoimmunity	Diabetes	OTH
9368599	Autoimmunity	Diabetes	OTH
9294207	Autoimmunity	Diabetes	OTH
6587346	Autoimmunity	Diabetes	OTH
1377788	Autoimmunity	Diabetes	OTH
1722982	Autoimmunity	Diabetes	OTH
1833120	Autoimmunity	Diabetes	OTH
2432147	Autoimmunity	Diabetes	OTH
6197330	Autoimmunity	Diabetes	OTH
8700877	Autoimmunity	Diabetes	OTH
10540156	Autoimmunity	Diabetes	OTH
17565417	Autoimmunity	Diabetes	OTH
7535678	Autoimmunity	Diabetes	OTH
9171283	Autoimmunity	Diabetes	OTH
7584518	Autoimmunity	Diabetes	OTH
8816983	Autoimmunity	Diabetes	OTH
7539957	Autoimmunity	Diabetes	OTH
7537670	Autoimmunity	Diabetes	OTH
7997851	Autoimmunity	Diabetes	OTH
7988077	Autoimmunity	Diabetes	OTH
8104274	Autoimmunity	Diabetes	OTH
15721314	Autoimmunity	Diabetes	OTH
7508347	Autoimmunity	Diabetes	OTH
15520861	Autoimmunity	Diabetes	OTH
12645954	Autoimmunity	Diabetes	OTH
8543793	Autoimmunity	Diabetes	OTH
18439618	Autoimmunity	Diabetes	OTH
18198358	Autoimmunity	Diabetes	OTH
15557165	Autoimmunity	Diabetes	OTH
19120310	Autoimmunity	Diabetes	OTH
9652824	Autoimmunity	Diabetes	OTH
9135960	Autoimmunity	Diabetes	OTH
8666923	Autoimmunity	Diabetes	OTH
15368281	Autoimmunity	Diabetes	OTH
15294969	Autoimmunity	Diabetes	OTH
18473288	Autoimmunity	Diabetes	OTH
15309343	Autoimmunity	Diabetes	OTH
11960990	Autoimmunity	Diabetes	OTH
17130554	Autoimmunity	Diabetes	VAR
19203096	Autoimmunity	Diabetes	VAR
9073547	Autoimmunity	Diabetes	VAR
11801634	Autoimmunity	Diabetes	VAR
14624759	Autoimmunity	Diabetes	VAR
10586096	Autoimmunity	Diabetes	VAR
11325898	Autoimmunity	Diabetes	VAR
17478003	Autoimmunity	Diabetes	VAR
17327428	Autoimmunity	Diabetes	VAR
17065344	Autoimmunity	Diabetes	VAR
17065343	Autoimmunity	Diabetes	VAR
16263242	Autoimmunity	Diabetes	VAR
15728483	Autoimmunity	Diabetes	VAR
11009082	Autoimmunity	Diabetes	VAR
11295462	Autoimmunity	Diabetes	VAR
10512357	Autoimmunity	Diabetes	VAR
10330296	Autoimmunity	Diabetes	VAR
9753297	Autoimmunity	Diabetes	VAR
8543838	Autoimmunity	Diabetes	VAR
8529129	Autoimmunity	Diabetes	VAR
11466393	Autoimmunity	Diabetes	VAR
15163889	Autoimmunity	Diabetes	VAR
15128778	Autoimmunity	Diabetes	VAR
18501377	Autoimmunity	Diabetes	VAR
18390725	Autoimmunity	Diabetes	VAR
18305140	Autoimmunity	Diabetes	VAR
18299317	Autoimmunity	Diabetes	VAR
18573919	Autoimmunity	Diabetes	VAR
19120306	Autoimmunity	Diabetes	VAR
15685627	Autoimmunity	General Autoimmune	CONTRA
17418903	Autoimmunity	General Autoimmune	CONTRA
9420858	Autoimmunity	General Autoimmune	CONTRA
12196551	Autoimmunity	General Autoimmune	CONTRA
9373313	Autoimmunity	General Autoimmune	CONTRA
8984176	Autoimmunity	General Autoimmune	CONTRA
12219936	Autoimmunity	General Autoimmune	CONTRA
11549280	Autoimmunity	General Autoimmune	CONTRA
10775167	Autoimmunity	General Autoimmune	CONTRA
9680193	Autoimmunity	General Autoimmune	CONTRA
9234211	Autoimmunity	General Autoimmune	CONTRA
7536050	Autoimmunity	General Autoimmune	CONTRA
10569978	Autoimmunity	General Autoimmune	CONTRA
1390282	Autoimmunity	General Autoimmune	CONTRA
12687122	Autoimmunity	General Autoimmune	CONTRA
10519930	Autoimmunity	General Autoimmune	CONTRA
1792333	Autoimmunity	General Autoimmune	CONTRA
17244744	Autoimmunity	General Autoimmune	CONTRA
8750503	Autoimmunity	General Autoimmune	CONTRA
14511786	Autoimmunity	General Autoimmune	CONTRA
11972973	Autoimmunity	General Autoimmune	CONTRA
11137254	Autoimmunity	General Autoimmune	CONTRA
2482708	Autoimmunity	General Autoimmune	CONTRA
12784253	Autoimmunity	General Autoimmune	CONTRA
12537823	Autoimmunity	General Autoimmune	CONTRA
10924748	Autoimmunity	General Autoimmune	CONTRA
11730907	Autoimmunity	General Autoimmune	CONTRA
7099166	Autoimmunity	General Autoimmune	CONTRA
16423450	Autoimmunity	General Autoimmune	CONTRA
19041353	Autoimmunity	General Autoimmune	CONTRA
3471746	Autoimmunity	General Autoimmune	CONTRA
17474093	Autoimmunity	General Autoimmune	CONTRA
12471606	Autoimmunity	General Autoimmune	CONTRA
10321806	Autoimmunity	General Autoimmune	CONTRA
9764365	Autoimmunity	General Autoimmune	CONTRA
16996662	Autoimmunity	General Autoimmune	CONTRA
2345290	Autoimmunity	General Autoimmune	CONTRA
8568774	Autoimmunity	General Autoimmune	CONTRA
8562067	Autoimmunity	General Autoimmune	CONTRA
10099990	Autoimmunity	General Autoimmune	CONTRA
8828847	Autoimmunity	General Autoimmune	CONTRA
18215478	Autoimmunity	General Autoimmune	CONTRA
15927323	Autoimmunity	General Autoimmune	CONTRA
15919140	Autoimmunity	General Autoimmune	CONTRA
8984180	Autoimmunity	General Autoimmune	CONTRA
10374924	Autoimmunity	General Autoimmune	CONTRA
10084964	Autoimmunity	General Autoimmune	CONTRA
17280718	Autoimmunity	General Autoimmune	CONTRA
10377259	Autoimmunity	General Autoimmune	CONTRA
9764366	Autoimmunity	General Autoimmune	CONTRA
9361810	Autoimmunity	General Autoimmune	CONTRA
7517603	Autoimmunity	General Autoimmune	CONTRA
8207714	Autoimmunity	General Autoimmune	CONTRA
12287841	Autoimmunity	General Autoimmune	CONTRA
12607773	Autoimmunity	General Autoimmune	CONTRA
9047023	Autoimmunity	General Autoimmune	CONTRA
11058544	Autoimmunity	General Autoimmune	CONTRA
17566291	Autoimmunity	General Autoimmune	CONTRA
11730908	Autoimmunity	General Autoimmune	CONTRA
10400384	Autoimmunity	General Autoimmune	CONTRA
9314574	Autoimmunity	General Autoimmune	CONTRA
7684919	Autoimmunity	General Autoimmune	CONTRA
15785119	Autoimmunity	General Autoimmune	CONTRA
11835578	Autoimmunity	General Autoimmune	CONTRA
12106885	Autoimmunity	General Autoimmune	CONTRA
12220159	Autoimmunity	General Autoimmune	CONTRA
9140100	Autoimmunity	General Autoimmune	CONTRA
8984179	Autoimmunity	General Autoimmune	CONTRA
7561067	Autoimmunity	General Autoimmune	CONTRA
10383943	Autoimmunity	General Autoimmune	CONTRA
10799886	Autoimmunity	General Autoimmune	CONTRA
15895468	Autoimmunity	General Autoimmune	CONTRA
11134356	Autoimmunity	General Autoimmune	CONTRA
8617983	Autoimmunity	General Autoimmune	CONTRA
7523433	Autoimmunity	General Autoimmune	CONTRA
1370297	Autoimmunity	General Autoimmune	CONTRA
15625695	Autoimmunity	General Autoimmune	CONTRA
17825958	Autoimmunity	General Autoimmune	CONTRA
9682361	Autoimmunity	General Autoimmune	CONTRA
8887120	Autoimmunity	General Autoimmune	CONTRA
1908822	Autoimmunity	General Autoimmune	CONTRA
2479101	Autoimmunity	General Autoimmune	CONTRA
18497085	Autoimmunity	General Autoimmune	CONTRA
18420282	Autoimmunity	General Autoimmune	CONTRA
18410470	Autoimmunity	General Autoimmune	CONTRA
16870304	Autoimmunity	General Autoimmune	CONTRA
15454634	Autoimmunity	General Autoimmune	CONTRA
17538958	Autoimmunity	General Autoimmune	CONTRA
8984175	Autoimmunity	General Autoimmune	CONTRA
11996928	Autoimmunity	General Autoimmune	CONTRA
11028906	Autoimmunity	General Autoimmune	CONTRA
10070354	Autoimmunity	General Autoimmune	CONTRA
9661815	Autoimmunity	General Autoimmune	CONTRA
8984181	Autoimmunity	General Autoimmune	CONTRA
7688810	Autoimmunity	General Autoimmune	CONTRA
15072560	Autoimmunity	General Autoimmune	CONTRA
15056783	Autoimmunity	General Autoimmune	CONTRA
10931132	Autoimmunity	General Autoimmune	CONTRA
10611069	Autoimmunity	General Autoimmune	CONTRA
9266007	Autoimmunity	General Autoimmune	CONTRA
9136114	Autoimmunity	General Autoimmune	CONTRA
9022615	Autoimmunity	General Autoimmune	CONTRA
8962644	Autoimmunity	General Autoimmune	CONTRA
7594562	Autoimmunity	General Autoimmune	CONTRA
7650399	Autoimmunity	General Autoimmune	CONTRA
7491811	Autoimmunity	General Autoimmune	CONTRA
7693818	Autoimmunity	General Autoimmune	CONTRA
7513024	Autoimmunity	General Autoimmune	CONTRA
9764364	Autoimmunity	General Autoimmune	CONTRA
11964208	Autoimmunity	General Autoimmune	CONTRA
15251417	Autoimmunity	General Autoimmune	CONTRA
11735119	Autoimmunity	General Autoimmune	CONTRA
8227327	Autoimmunity	General Autoimmune	CONTRA
10456839	Autoimmunity	General Autoimmune	CONTRA
18791859	Autoimmunity	General Autoimmune	CONTRA
19215986	Autoimmunity	General Autoimmune	CONTRA
19004505	Autoimmunity	General Autoimmune	CONTRA
18432873	Autoimmunity	General Autoimmune	CONTRA
9215590	Autoimmunity	General Autoimmune	EAM
10992488	Autoimmunity	General Autoimmune	EAM
1688558	Autoimmunity	General Autoimmune	EAM
8448113	Autoimmunity	General Autoimmune	EAM
17336498	Autoimmunity	General Autoimmune	EAM
9762417	Autoimmunity	General Autoimmune	EAM
18715752	Autoimmunity	General Autoimmune	EAM
2677144	Autoimmunity	General Autoimmune	EAM
17200181	Autoimmunity	General Autoimmune	EAM
7916206	Autoimmunity	General Autoimmune	EAM
17804571	Autoimmunity	General Autoimmune	EAM
16651621	Autoimmunity	General Autoimmune	EAM
16210652	Autoimmunity	General Autoimmune	EAM
12444161	Autoimmunity	General Autoimmune	EAM
10903337	Autoimmunity	General Autoimmune	EAM
10882418	Autoimmunity	General Autoimmune	EAM
2473109	Autoimmunity	General Autoimmune	EAM
1466763	Autoimmunity	General Autoimmune	EAM
7706755	Autoimmunity	General Autoimmune	EAM
9686752	Autoimmunity	General Autoimmune	EAM
11786423	Autoimmunity	General Autoimmune	EAM
11908775	Autoimmunity	General Autoimmune	EAM
8021520	Autoimmunity	General Autoimmune	EAM
16125195	Autoimmunity	General Autoimmune	EAM
15972947	Autoimmunity	General Autoimmune	EAM
10904852	Autoimmunity	General Autoimmune	EAM
7537184	Autoimmunity	General Autoimmune	EAM
11040076	Autoimmunity	General Autoimmune	EAM
3718969	Autoimmunity	General Autoimmune	EAM
11334505	Autoimmunity	General Autoimmune	EAM
1717271	Autoimmunity	General Autoimmune	EAM
1371824	Autoimmunity	General Autoimmune	EAM
18249005	Autoimmunity	General Autoimmune	EAM
14978130	Autoimmunity	General Autoimmune	EAM
7672516	Autoimmunity	General Autoimmune	EAM
12056860	Autoimmunity	General Autoimmune	EAM
17900708	Autoimmunity	General Autoimmune	EAM
10807531	Autoimmunity	General Autoimmune	EAM
10411130	Autoimmunity	General Autoimmune	EAM
10352305	Autoimmunity	General Autoimmune	EAM
10193410	Autoimmunity	General Autoimmune	EAM
8621795	Autoimmunity	General Autoimmune	EAM
7595200	Autoimmunity	General Autoimmune	EAM
7539084	Autoimmunity	General Autoimmune	EAM
7504694	Autoimmunity	General Autoimmune	EAM
1382096	Autoimmunity	General Autoimmune	EAM
1718021	Autoimmunity	General Autoimmune	EAM
1700798	Autoimmunity	General Autoimmune	EAM
18063702	Autoimmunity	General Autoimmune	EAM
17688695	Autoimmunity	General Autoimmune	EAM
15239629	Autoimmunity	General Autoimmune	EAM
12566416	Autoimmunity	General Autoimmune	EAM
9712796	Autoimmunity	General Autoimmune	EAM
18664466	Autoimmunity	General Autoimmune	EAM
18781468	Autoimmunity	General Autoimmune	EAM
2494987	Autoimmunity	General Autoimmune	HAEM
16376372	Autoimmunity	General Autoimmune	HAEM
1707363	Autoimmunity	General Autoimmune	HAEM
17598006	Autoimmunity	General Autoimmune	HAEM
10456452	Autoimmunity	General Autoimmune	HAEM
16038719	Autoimmunity	General Autoimmune	HAEM
7775440	Autoimmunity	General Autoimmune	HAEM
7524613	Autoimmunity	General Autoimmune	HAEM
7682339	Autoimmunity	General Autoimmune	HAEM
2473538	Autoimmunity	General Autoimmune	HAEM
2452445	Autoimmunity	General Autoimmune	HAEM
8588203	Autoimmunity	General Autoimmune	HAEM
9516133	Autoimmunity	General Autoimmune	HAEM
1346975	Autoimmunity	General Autoimmune	HAEM
16634755	Autoimmunity	General Autoimmune	HAEM
7528527	Autoimmunity	General Autoimmune	HAEM
1509407	Autoimmunity	General Autoimmune	HAEM
7537918	Autoimmunity	General Autoimmune	HAEM
11929772	Autoimmunity	General Autoimmune	HAEM
11520790	Autoimmunity	General Autoimmune	HAEM
8747521	Autoimmunity	General Autoimmune	HAEM
7512568	Autoimmunity	General Autoimmune	HAEM
2472424	Autoimmunity	General Autoimmune	HAEM
17614124	Autoimmunity	General Autoimmune	HAEM
[truncated: 20,834 more rows]
