# Supplementary material for: Cost sensitive hierarchical document classification to triage PubMed abstracts for manual curation
Source: BMC Bioinformatics. 2011 Dec 19;12:482. doi: 10.1186/1471-2105-12-482 (PMC3314711; doi:10.1186/1471-2105-12-482)
Supplement: Additional file 6 — Independent test dataset. At Level 0, the SVM classifier predicted that 647 of the 1,388 references from the independent test dataset were curatable. The human expert confirmed that 287 of the 647 references were curatable. Additional file 6 contains the PubMed Identification Numbers, predicted Level 1-3 categorizations, and the expert's Level 1-3 categorizations for the 287 curatable references. [file 1471-2105-12-482-S6.XLS]

## Sheet: Additional File 6
PubMed Identification Number	Predicted Level 1 Category	Predicted Level 2 Category	Predicted Level 3 Category	Expert's Level 1 Category	Expert's Level 2 Category	Expert's Level 3 Category
19218811	Autoimmunity	Beta-Amyloid	BETAAM	Allergy	Other Allergen	OTAP
19401421	Autoimmunity	Diabetes	GAD	Autoimmunity	Diabetes	OTH
19561043	Autoimmunity	Diabetes	GAD	Autoimmunity	Diabetes	OTH
19535153	Autoimmunity	Multiple Sclerosis	MOG	Autoimmunity	Multiple Sclerosis	MOG35
19635862	Autoimmunity	Multiple Sclerosis	MOG35	Autoimmunity	Multiple Sclerosis	MBP
19175799	Autoimmunity	Multiple Sclerosis	MOG35	Autoimmunity	Multiple Sclerosis	MOG
19648275	Autoimmunity	Multiple Sclerosis	MBP78	Autoimmunity	Multiple Sclerosis	MOG
19625643	Autoimmunity	Multiple Sclerosis	MOG	Autoimmunity	Multiple Sclerosis	MOG35
19540601	Autoimmunity	Multiple Sclerosis	MOG	Autoimmunity	Multiple Sclerosis	MOG35
19642697	Autoimmunity	Rheumatoid Arthritis	RF	Autoimmunity	Rheumatoid Arthritis	CII
19640302	Autoimmunity	Rheumatoid Arthritis	CII	Autoimmunity	Rheumatoid Arthritis	OTH
19537903	Autoimmunity	General Autoimmune	TYR	Cancer		LEWIS
19443418	Autoimmunity	Rheumatoid Arthritis	OTH	Infectious Disease	Firmicutes/Other Bacteria	CHLA
19553661	Autoimmunity	General Autoimmune	IRBP	Other	Other	MOAB
19524620	Autoimmunity	General Autoimmune	OTH	Transplant		OTH
19752238	Autoimmunity	Diabetes	GAD	Autoimmunity	Diabetes	GAD
19505724	Autoimmunity	Diabetes	GAD	Autoimmunity	Diabetes	GAD
19447008	Autoimmunity	Diabetes	IA2	Autoimmunity	Diabetes	IA2
19759824	Autoimmunity	Diabetes	GAD	Autoimmunity	Diabetes	GAD
19369878	Autoimmunity	Lupus	APL	Autoimmunity	Lupus	APL
19758165	Autoimmunity	Lupus	APL	Autoimmunity	Lupus	APL
19040426	Autoimmunity	Lupus	SM	Autoimmunity	Lupus	SM
19671794	Autoimmunity	Lupus	APL	Autoimmunity	Lupus	APL
19043718	Autoimmunity	Lupus	APL	Autoimmunity	Lupus	APL
19542467	Autoimmunity	General Autoimmune	IRBP	Autoimmunity	General Autoimmune	IRBP
18820940	Autoimmunity	General Autoimmune	PEMP	Autoimmunity	General Autoimmune	PEMP
19456276	Autoimmunity	General Autoimmune	OTH	Autoimmunity	General Autoimmune	OTH
19577310	Autoimmunity	General Autoimmune	CONTRA	Autoimmunity	General Autoimmune	CONTRA
19754576	Autoimmunity	General Autoimmune	CONTRA	Autoimmunity	General Autoimmune	CONTRA
19719784	Autoimmunity	General Autoimmune	IFN	Autoimmunity	General Autoimmune	IFN
19501024	Autoimmunity	General Autoimmune	OTH	Autoimmunity	General Autoimmune	OTH
19549986	Autoimmunity	General Autoimmune	HAEM	Autoimmunity	General Autoimmune	HAEM
19566666	Autoimmunity	General Autoimmune	PEMP	Autoimmunity	General Autoimmune	PEMP
19533722	Autoimmunity	General Autoimmune	HAEM	Autoimmunity	General Autoimmune	HAEM
19630914	Autoimmunity	Multiple Sclerosis	MBP78	Autoimmunity	Multiple Sclerosis	MBP78
19700760	Autoimmunity	Multiple Sclerosis	MOG35	Autoimmunity	Multiple Sclerosis	MOG35
19531498	Autoimmunity	Multiple Sclerosis	MBP78	Autoimmunity	Multiple Sclerosis	MBP
19286483	Autoimmunity	Multiple Sclerosis	MOG35	Autoimmunity	Multiple Sclerosis	MOG35
19738989	Autoimmunity	Rheumatoid Arthritis	CCP	Autoimmunity	Rheumatoid Arthritis	CCP
19567623	Autoimmunity	Rheumatoid Arthritis	CCP	Autoimmunity	Rheumatoid Arthritis	CCP
19707464	Autoimmunity	Rheumatoid Arthritis	OTH	Autoimmunity	Rheumatoid Arthritis	OTH
19644872	Autoimmunity	Rheumatoid Arthritis	CCP	Autoimmunity	Rheumatoid Arthritis	CCP
19678909	Autoimmunity	Rheumatoid Arthritis	CCP	Autoimmunity	Rheumatoid Arthritis	CCP
19444549	Autoimmunity	Rheumatoid Arthritis	C260	Autoimmunity	Rheumatoid Arthritis	C260
19077182	Autoimmunity	Rheumatoid Arthritis	CCP	Autoimmunity	Rheumatoid Arthritis	CCP
19758137	Autoimmunity	Rheumatoid Arthritis	CCP	Autoimmunity	Rheumatoid Arthritis	CCP
19565483	Autoimmunity	Rheumatoid Arthritis	HSP	Autoimmunity	Rheumatoid Arthritis	HSP
19676074	Autoimmunity	Rheumatoid Arthritis	C260	Autoimmunity	Rheumatoid Arthritis	C260
19706160	Autoimmunity	Rheumatoid Arthritis	CII	Autoimmunity	Rheumatoid Arthritis	CII
19740344	Autoimmunity	Myasthenia Gravis	MYA	Autoimmunity	Myasthenia Gravis	MYA
19697276	Autoimmunity	Beta-Amyloid	BETAAM	Autoimmunity	Beta-Amyloid	BETAAM
19521063	Autoimmunity	Beta-Amyloid	BETAAM	Autoimmunity	Beta-Amyloid	BETAAM
19698694	Autoimmunity	Beta-Amyloid	BETAAM	Autoimmunity	Beta-Amyloid	BETAAM
19574995	Autoimmunity	Beta-Amyloid	BETAAM	Autoimmunity	Beta-Amyloid	BETAAM
19660650	Autoimmunity	Beta-Amyloid	BETAAM	Autoimmunity	Beta-Amyloid	BETAAM
19318519	Autoimmunity	Beta-Amyloid	BETAAM	Autoimmunity	Beta-Amyloid	BETAAM
19535144	Autoimmunity	Beta-Amyloid	BETAAM	Autoimmunity	Beta-Amyloid	BETAAM
19576283	Autoimmunity	Beta-Amyloid	BETAAM	Autoimmunity	Beta-Amyloid	BETAAM
19545911	Autoimmunity	Beta-Amyloid	BETAAM	Autoimmunity	Beta-Amyloid	BETAAM
19680140	Autoimmunity	Beta-Amyloid	BETAAM	Autoimmunity	Beta-Amyloid	BETAAM
19576899	Autoimmunity	Beta-Amyloid	BETAAM	Autoimmunity	Beta-Amyloid	BETAAM
19581601	Autoimmunity	Beta-Amyloid	BETAAM	Autoimmunity	Beta-Amyloid	BETAAM
19675171	Autoimmunity	Beta-Amyloid	BETAAM	Autoimmunity	Beta-Amyloid	BETAAM
19391169	Infectious Disease	dsDNA Virus	ADE	HIV
19542300	Infectious Disease	dsDNA Virus	GHERP	HIV
19464399	Infectious Disease	dsDNA Virus	AHERP	Infectious Disease	dsDNA Virus	BHERP
19571797	Infectious Disease	dsDNA Virus	HPV	Infectious Disease	dsDNA Virus	POX
19734234	Infectious Disease	dsDNA Virus	GHERP	Infectious Disease	dsDNA Virus	POX
19635826	Infectious Disease	Firmicutes/Other Bacteria	LIST	Infectious Disease	Actinobacteria/Proteobacteria	ALPHA
19444444	Infectious Disease	Retro-Transcribing Virus	HBV	Infectious Disease	ssRNA (-) Strand Virus	OTFLU
19712478	Infectious Disease	ssRNA (-) Strand Virus	OTssRNA-	Infectious Disease	ssRNA (-) Strand Virus	OTMON
19447147	Infectious Disease	ssRNA (-) Strand Virus	OTFLU	Infectious Disease	ssRNA (-) Strand Virus	H1N1
19551830	Infectious Disease	ssRNA (-) Strand Virus	OTFLU	Infectious Disease	ssRNA (-) Strand Virus	H3N2
19553554	Infectious Disease	ssRNA (+) Strand Virus	OTssRNA+	Infectious Disease	ssRNA (-) Strand Virus	OTssRNA-
19492388	Infectious Disease	Firmicutes/Other Bacteria	CLOS	Other	Non-Peptidic Antigen	OTAP
19467535	Infectious Disease	Actinobacteria/Proteobacteria	ENT	Infectious Disease	Actinobacteria/Proteobacteria	ENT
19519742	Infectious Disease	Actinobacteria/Proteobacteria	OTGAM	Infectious Disease	Actinobacteria/Proteobacteria	OTGAM
19555534	Infectious Disease	Actinobacteria/Proteobacteria	MYCO	Infectious Disease	Actinobacteria/Proteobacteria	MYCO
19559116	Infectious Disease	Actinobacteria/Proteobacteria	ENT	Infectious Disease	Actinobacteria/Proteobacteria	ENT
19577573	Infectious Disease	Actinobacteria/Proteobacteria	MYCO	Infectious Disease	Actinobacteria/Proteobacteria	MYCO
19587528	Infectious Disease	Actinobacteria/Proteobacteria	MYCO	Infectious Disease	Actinobacteria/Proteobacteria	MYCO
19604115	Infectious Disease	Actinobacteria/Proteobacteria	MYCO	Infectious Disease	Actinobacteria/Proteobacteria	MYCO
19605355	Infectious Disease	Actinobacteria/Proteobacteria	MYCO	Infectious Disease	Actinobacteria/Proteobacteria	MYCO
19615961	Infectious Disease	Actinobacteria/Proteobacteria	MYCO	Infectious Disease	Actinobacteria/Proteobacteria	MYCO
19616492	Infectious Disease	Actinobacteria/Proteobacteria	OTGAM	Infectious Disease	Actinobacteria/Proteobacteria	OTGAM
19620314	Infectious Disease	Actinobacteria/Proteobacteria	MYCO	Infectious Disease	Actinobacteria/Proteobacteria	MYCO
19631246	Infectious Disease	Actinobacteria/Proteobacteria	ALPHA	Infectious Disease	Actinobacteria/Proteobacteria	ALPHA
19651870	Infectious Disease	Actinobacteria/Proteobacteria	OTGAM	Infectious Disease	Actinobacteria/Proteobacteria	OTGAM
19730727	Infectious Disease	Actinobacteria/Proteobacteria	MYCO	Infectious Disease	Actinobacteria/Proteobacteria	MYCO
19741295	Infectious Disease	Actinobacteria/Proteobacteria	ENT	Infectious Disease	Actinobacteria/Proteobacteria	ENT
19358269	Infectious Disease	dsDNA Virus	HPV	Infectious Disease	dsDNA Virus	HPV
19443656	Infectious Disease	dsDNA Virus	BHERP	Infectious Disease	dsDNA Virus	BHERP
19446588	Infectious Disease	dsDNA Virus	SV40	Infectious Disease	dsDNA Virus	SV40
19520082	Infectious Disease	dsDNA Virus	POX	Infectious Disease	dsDNA Virus	POX
19531389	Infectious Disease	dsDNA Virus	POX	Infectious Disease	dsDNA Virus	POX
19533761	Infectious Disease	dsDNA Virus	HPV	Infectious Disease	dsDNA Virus	HPV
19535449	Infectious Disease	dsDNA Virus	POX	Infectious Disease	dsDNA Virus	POX
19542443	Infectious Disease	dsDNA Virus	BHERP	Infectious Disease	dsDNA Virus	BHERP
19542454	Infectious Disease	dsDNA Virus	BHERP	Infectious Disease	dsDNA Virus	BHERP
19553308	Infectious Disease	dsDNA Virus	BHERP	Infectious Disease	dsDNA Virus	BHERP
19573641	Infectious Disease	dsDNA Virus	ADE	Infectious Disease	dsDNA Virus	ADE
19587004	Infectious Disease	dsDNA Virus	GHERP	Infectious Disease	dsDNA Virus	GHERP
19605492	Infectious Disease	dsDNA Virus	GHERP	Infectious Disease	dsDNA Virus	GHERP
19624615	Infectious Disease	dsDNA Virus	GHERP	Infectious Disease	dsDNA Virus	GHERP
19635907	Infectious Disease	dsDNA Virus	BHERP	Infectious Disease	dsDNA Virus	BHERP
19640991	Infectious Disease	dsDNA Virus	HPV	Infectious Disease	dsDNA Virus	HPV
19692644	Infectious Disease	dsDNA Virus	BHERP	Infectious Disease	dsDNA Virus	BHERP
19698161	Infectious Disease	dsDNA Virus	BHERP	Infectious Disease	dsDNA Virus	BHERP
19779563	Infectious Disease	Eukaryota	WORM	Infectious Disease	Eukaryota	WORM
19545571	Infectious Disease	Eukaryota	WORM	Infectious Disease	Eukaryota	WORM
19670382	Infectious Disease	Eukaryota	WORM	Infectious Disease	Eukaryota	WORM
19649598	Infectious Disease	Eukaryota	WORM	Infectious Disease	Eukaryota	WORM
19712705	Infectious Disease	Eukaryota	WORM	Infectious Disease	Eukaryota	WORM
19679227	Infectious Disease	Eukaryota	FUN	Infectious Disease	Eukaryota	FUN
19635607	Infectious Disease	Eukaryota	TRYP	Infectious Disease	Eukaryota	TRYP
19758241	Infectious Disease	Eukaryota	FUN	Infectious Disease	Eukaryota	FUN
19727594	Infectious Disease	Eukaryota	WORM	Infectious Disease	Eukaryota	WORM
19660585	Infectious Disease	Firmicutes/Other Bacteria	STREP	Infectious Disease	Firmicutes/Other Bacteria	STREP
19629185	Infectious Disease	Firmicutes/Other Bacteria	OTBAC	Infectious Disease	Firmicutes/Other Bacteria	OTBAC
19651864	Infectious Disease	Firmicutes/Other Bacteria	CLOS	Infectious Disease	Firmicutes/Other Bacteria	CLOS
19665108	Infectious Disease	Firmicutes/Other Bacteria	CHLA	Infectious Disease	Firmicutes/Other Bacteria	CHLA
19490208	Infectious Disease	Firmicutes/Other Bacteria	CLOS	Infectious Disease	Firmicutes/Other Bacteria	CLOS
19617628	Infectious Disease	Firmicutes/Other Bacteria	OTBAC	Infectious Disease	Firmicutes/Other Bacteria	OTBAC
19451241	Infectious Disease	Firmicutes/Other Bacteria	STREP	Infectious Disease	Firmicutes/Other Bacteria	STREP
19487468	Infectious Disease	Firmicutes/Other Bacteria	OTBAC	Infectious Disease	Firmicutes/Other Bacteria	OTBAC
19630920	Infectious Disease	Firmicutes/Other Bacteria	SPIRO	Infectious Disease	Firmicutes/Other Bacteria	SPIRO
19202004	Infectious Disease	Firmicutes/Other Bacteria	LIST	Infectious Disease	Firmicutes/Other Bacteria	LIST
19615480	Infectious Disease	Retro-Transcribing Virus	HBV	Infectious Disease	Retro-Transcribing Virus	HBV
19716826	Infectious Disease	Retro-Transcribing Virus	HBV	Infectious Disease	Retro-Transcribing Virus	HBV
19740339	Infectious Disease	Retro-Transcribing Virus	HTLV	Infectious Disease	Retro-Transcribing Virus	HTLV
19657093	Infectious Disease	Retro-Transcribing Virus	HTLV	Infectious Disease	Retro-Transcribing Virus	HTLV
19542448	Infectious Disease	Retro-Transcribing Virus	HBV	Infectious Disease	Retro-Transcribing Virus	HBV
19528162	Infectious Disease	ssRNA (-) Strand Virus	PARAV	Infectious Disease	ssRNA (-) Strand Virus	PARAV
19627375	Infectious Disease	ssRNA (-) Strand Virus	OTFLU	Infectious Disease	ssRNA (-) Strand Virus	OTFLU
19609372	Infectious Disease	ssRNA (-) Strand Virus	OTMON	Infectious Disease	ssRNA (-) Strand Virus	OTMON
19767836	Infectious Disease	ssRNA (-) Strand Virus	OTssRNA-	Infectious Disease	ssRNA (-) Strand Virus	OTssRNA-
19553306	Infectious Disease	ssRNA (-) Strand Virus	OTFLU	Infectious Disease	ssRNA (-) Strand Virus	OTFLU
19580789	Infectious Disease	ssRNA (-) Strand Virus	OTFLU	Infectious Disease	ssRNA (-) Strand Virus	OTFLU
19524006	Infectious Disease	ssRNA (-) Strand Virus	OTFLU	Infectious Disease	ssRNA (-) Strand Virus	OTFLU
19594396	Infectious Disease	ssRNA (-) Strand Virus	OTssRNA-	Infectious Disease	ssRNA (-) Strand Virus	OTssRNA-
19596415	Infectious Disease	ssRNA (-) Strand Virus	OTFLU	Infectious Disease	ssRNA (-) Strand Virus	OTFLU
19538996	Infectious Disease	ssRNA (-) Strand Virus	OTFLU	Infectious Disease	ssRNA (-) Strand Virus	OTFLU
19605594	Infectious Disease	ssRNA (-) Strand Virus	OTFLU	Infectious Disease	ssRNA (-) Strand Virus	OTFLU
19675892	Infectious Disease	ssRNA (-) Strand Virus	PARAV	Infectious Disease	ssRNA (-) Strand Virus	PARAV
19675224	Infectious Disease	ssRNA (-) Strand Virus	OTssRNA-	Infectious Disease	ssRNA (-) Strand Virus	OTssRNA-
18708674	Infectious Disease	ssRNA (+) Strand Virus	SARS	Infectious Disease	ssRNA (+) Strand Virus	SARS
19527169	Infectious Disease	ssRNA (+) Strand Virus	OTF	Infectious Disease	ssRNA (+) Strand Virus	OTF
19604246	Infectious Disease	ssRNA (+) Strand Virus	HCV	Infectious Disease	ssRNA (+) Strand Virus	HCV
19475608	Infectious Disease	ssRNA (+) Strand Virus	SARS	Infectious Disease	ssRNA (+) Strand Virus	SARS
19560398	Infectious Disease	ssRNA (+) Strand Virus	HCV	Infectious Disease	ssRNA (+) Strand Virus	HCV
19475615	Infectious Disease	ssRNA (+) Strand Virus	HCV	Infectious Disease	ssRNA (+) Strand Virus	HCV
19540276	Infectious Disease	ssRNA (+) Strand Virus	OTssRNA+	Infectious Disease	ssRNA (+) Strand Virus	OTssRNA+
19646486	Infectious Disease	ssRNA (+) Strand Virus	HCV	Infectious Disease	ssRNA (+) Strand Virus	HCV
19692540	Infectious Disease	ssRNA (+) Strand Virus	DENG	Infectious Disease	ssRNA (+) Strand Virus	DENG
19584555	Infectious Disease	ssRNA (+) Strand Virus	SARS	Infectious Disease	ssRNA (+) Strand Virus	SARS
19758169	Infectious Disease	ssRNA (+) Strand Virus	HCV	Infectious Disease	ssRNA (+) Strand Virus	HCV
19631955	Infectious Disease	ssRNA (+) Strand Virus	DENG	Infectious Disease	ssRNA (+) Strand Virus	DENG
19590042	Infectious Disease	ssRNA (+) Strand Virus	PICO	Infectious Disease	ssRNA (+) Strand Virus	PICO
19565324	Infectious Disease	ssRNA (+) Strand Virus	DENG	Infectious Disease	ssRNA (+) Strand Virus	DENG
18708671	Infectious Disease	ssRNA (+) Strand Virus	SARS	Infectious Disease	ssRNA (+) Strand Virus	SARS
19427342	Infectious Disease	ssRNA (+) Strand Virus	DENG	Infectious Disease	ssRNA (+) Strand Virus	DENG
19740333	Infectious Disease	ssRNA (+) Strand Virus	OTF	Infectious Disease	ssRNA (+) Strand Virus	OTF
19504623	Infectious Disease	ssRNA (+) Strand Virus	OTF	Infectious Disease	ssRNA (+) Strand Virus	OTF
19646408	Infectious Disease	ssRNA (+) Strand Virus	SARS	Infectious Disease	ssRNA (+) Strand Virus	SARS
19637188	Infectious Disease	ssRNA (+) Strand Virus	HCV	Infectious Disease	ssRNA (+) Strand Virus	HCV
19620712	Infectious Disease	ssRNA (+) Strand Virus	OTssRNA+	Infectious Disease	ssRNA (+) Strand Virus	OTssRNA+
19577281	Allergy	Eukaryota (Non-Plant)	MAM	Allergy	Eukaryota (Non-Plant)	MAM
19619602	Allergy	Eukaryota (Non-Plant)	MAM	Allergy	Eukaryota (Non-Plant)	MAM
19635921	Allergy	Plant	GLUT	Allergy	Plant	GLUT
19631385	Allergy	Plant	ARA	Allergy	Plant	ARA
19734669	Allergy	Plant	ARA	Allergy	Plant	GLUT
19596143	Allergy	Plant	ARA	Allergy	Plant	ARA
19647056	Allergy	Other Allergen	OTAP	Allergy	Other Allergen	DNP
19562301	Allergy	Other Allergen	OTAP	Allergy	Other Allergen	OTAP
19021154	Allergy	Other Allergen	DNP	Allergy	Other Allergen	DNP
19191908	Allergy	Other Allergen	MET	Allergy	Other Allergen	MET
19429362	Allergy	Other Allergen	DNP	Allergy	Other Allergen	DNP
18670196	Other	Other	BOT	Autoimmunity	General Autoimmune	OTH
19576474	Other	Non-Peptidic Antigen	OTAP	Cancer		MUCIN
19724140	Other	Other	ST	Cancer		OTH
19697959	Other	Other	MOAB	Infectious Disease	Firmicutes/Other Bacteria	OTBAC
19635925	Other	Other	NP	Infectious Disease	ssRNA (-) Strand Virus	OTFLU
19643038	Other	Model Antigen	PCYT	Other	Model Antigen	PCYT
19351707	Other	Non-Peptidic Antigen	GANG	Other	Non-Peptidic Antigen	GANG
19534466	Other	Non-Peptidic Antigen	DNP	Other	Non-Peptidic Antigen	DNP
19374407	Other	Non-Peptidic Antigen	DNP	Other	Non-Peptidic Antigen	DNP
19556359	Other	Non-Peptidic Antigen	GAL	Other	Non-Peptidic Antigen	GAL
19631994	Other	Non-Peptidic Antigen	GANG	Other	Non-Peptidic Antigen	GANG
19486442	Other	Non-Peptidic Antigen	OTAP	Other	Non-Peptidic Antigen	OTAP
19433336	Other	Non-Peptidic Antigen	OTAP	Other	Non-Peptidic Antigen	OTAP
19573549	Other	Non-Peptidic Antigen	OTAP	Other	Non-Peptidic Antigen	OTAP
19635387	Other	Non-Peptidic Antigen	OTAP	Other	Non-Peptidic Antigen	OTAP
19572722	Other	Non-Peptidic Antigen	OTAP	Other	Non-Peptidic Antigen	OTAP
19592275	Other	Other	TOT	Other	Other	ST
19648278	Other	Other	MO	Other	Other	MO
19649596	Other	Other	MOAB	Other	Other	MOAB
19694806	Other	Other	MOAB	Other	Other	MOAB
19625384	Other	Other	MOAB	Other	Other	MOAB
19588926	Other	Other	MOAB	Other	Other	MOAB
19274732	Other	Other	ST	Other	Other	ST
19689293	Other	Other	TOT	Other	Other	TOT
19595460	Other	Other	TOT	Other	Other	TOT
19591628	Transplant		XENO	Transplant		XENO
19580837	Transplant		MHC	Transplant		MHC
19184002	Transplant		GAL	Transplant		GAL
19670109	Transplant		GAL	Transplant		GAL
19608278	Transplant		GAL	Transplant		GAL
19708457	Transplant		MHC	Transplant		MHC
19635517	Transplant		MHC	Transplant		MHC
19528506	Transplant		GAL	Cancer		LEU
19494351	Transplant		THRO	Transplant		THRO
19506091	Cancer		MUCIN	Cancer		TN
19430788	Cancer		HER2	Cancer		OTH
19291796	Cancer		OTH	Cancer		MISC
19394336	Cancer		MISC	Cancer		MULTI
19649208	Cancer		LEWSI	Cancer		TN
19707583	Cancer		OTH	Cancer		MISC
19561536	Cancer		MAA	Cancer		MULTI
19426130	Cancer		TN	Cancer		MUCIN
19423214	Cancer		TERT	Cancer		OTH
19513522	Cancer		MAA	Infectious Disease	dsDNA Virus	BHERP
19615748	Cancer		OTH	Other	Other	NP
19287335	Cancer		MUCIN	Cancer		MUCIN
19561534	Cancer		CEA	Cancer		CEA
19738905	Cancer		OTH	Cancer		OTH
19459850	Cancer		MULTI	Cancer		MULTI
19415920	Cancer		RENAL	Cancer		RENAL
19552722	Cancer		LEU	Cancer		LEU
19536894	Cancer		LEU	Cancer		LEU
19591629	Cancer		MULTI	Cancer		MULTI
19357702	Cancer		WT1	Cancer		WT1
19609959	Cancer		TN	Cancer		TN
19561343	Cancer		MUCIN	Cancer		MUCIN
19616501	Cancer		PROS	Cancer		PROS
19734225	Cancer		MAGE	Cancer		MAGE
19623161	Cancer		TERT	Cancer		TERT
19789338	Cancer		MAA	Cancer		MAA
19050104	Cancer		MAA	Cancer		MAA
19593447	Cancer		OTH	Cancer		OTH
19483648	Cancer		MAA	Cancer		MAA
19483644	Cancer		PROS	Cancer		PROS
19593772	Cancer		NYESO	Cancer		NYESO
19319530	Cancer		OTH	Cancer		OTH
19552408	Cancer		TN	Cancer		TN
19561540	Cancer		MAA	Cancer		MAA
19737960	Cancer		PROS	Cancer		PROS
19330328	Cancer		PROS	Cancer		PROS
19596910	Cancer		HER2	Cancer		HER2
19664725	Cancer		MISC	Cancer		MISC
19518111	Cancer		TN	Cancer		TN
19444908	Cancer		NYESO	Cancer		NYESO
19581576	Cancer		MAA	Cancer		MAA
19638595	Cancer		MAA	Cancer		MAA
19555216	Cancer		MUCIN	Cancer		MUCIN
19656883	HIV			HIV
19389882	HIV			HIV
19763271	HIV			HIV
19692626	HIV			HIV
19542473	HIV			HIV
19632700	HIV			HIV
19545395	HIV			HIV
19553327	HIV			HIV
19520196	HIV			HIV
19696434	HIV			HIV
19562472	HIV			HIV
19515770	HIV			HIV
19619305	HIV			HIV
19641002	HIV			HIV
19670380	HIV			HIV
19640988	HIV			HIV
19605480	HIV			HIV
19571107	HIV			HIV
19515764	HIV			HIV
19587045	HIV			HIV
19759892	HIV			HIV
19605598	HIV			HIV
19552398	HIV			HIV
19620307	HIV			HIV
19689201	HIV			HIV
19528788	HIV			HIV
19528789	HIV			HIV
19585509	HIV			HIV
19620961	HIV			HIV
19550286	HIV			HIV
19653887	HIV			HIV
19644347	HIV			HIV
19487902	HIV			HIV
